# Supplementary material for: Socio-spatial equity analysis of relative wealth index and emergency obstetric care accessibility in urban Nigeria
Source: Commun Med (Lond). 2024 Feb 28;4:34. doi: 10.1038/s43856-024-00458-2 (PMC10902387; doi:10.1038/s43856-024-00458-2)
Supplement: Supplementary file 4 — Supplementary Data 1 [file 43856_2024_458_MOESM4_ESM.xlsx]

## Sheet: Figure_1
city	facility_type	wiq	mtt	N
Aba	both	1	91	14.3
Aba	public	1	1	44.808
Aba	both	2	94	11.4165
Aba	public	2	1	32.4085
Aba	both	4	100	10.15
Aba	public	4	2	31.933
Aba	both	5	103	5.8415
Aba	public	5	2	31.7585
Aba	both	3	97	9.5915
Aba	public	3	1	30.55
Abuja	both	4	17	35.983
Abuja	public	4	4	37.233
Abuja	both	1	7	48.383
Abuja	public	1	2	48.7
Abuja	both	2	8	45.35
Abuja	public	2	2	45.833
Abuja	both	3	12	38.533
Abuja	public	3	3	38.967
Abuja	both	5	38	16.5915
Abuja	public	5	8	21.15
Benin City	both	2	9	54.867
Benin City	public	2	0	63.467
Benin City	both	3	18	39.233
Benin City	public	3	0	56.067
Benin City	both	4	23	38.9
Benin City	public	4	1	53.8
Benin City	both	1	9	44.567
Benin City	public	1	0	59.667
Benin City	both	5	41	25.767
Benin City	public	5	1	39.15
Ibadan	both	3	61	24.783
Ibadan	public	3	4	41.183
Ibadan	both	5	144	8.633
Ibadan	public	5	9	20.8
Ibadan	both	2	42	31.3
Ibadan	public	2	2	45.817
Ibadan	both	1	31	41.367
Ibadan	public	1	2	56.867
Ibadan	both	4	99	17.783
Ibadan	public	4	6	30.9
Ilorin	both	3	52	18.35
Ilorin	public	3	4	28.267
Ilorin	both	2	28	28.85
Ilorin	public	2	2	43.833
Ilorin	both	1	34	28.367
Ilorin	public	1	3	39.9
Ilorin	both	4	69	12.7
Ilorin	public	4	6	22.6415
Ilorin	both	5	74	5.35
Ilorin	public	5	7	11.1585
Jos	both	1	19	27.067
Jos	public	1	1	51.633
Jos	both	2	20	26.233
Jos	public	2	1	47.433
Jos	both	4	39	17.7165
Jos	public	4	2	37.75
Jos	both	5	61	8.825
Jos	public	5	4	20.783
Jos	both	3	23	25.125
Jos	public	3	1	47.917
Kaduna	both	2	11	42.65
Kaduna	public	2	1	50.967
Kaduna	both	5	34	22.05
Kaduna	public	5	3	32.05
Kaduna	both	1	7	53.483
Kaduna	public	1	0	59.4
Kaduna	both	4	17	37.85
Kaduna	public	4	1	48.567
Kaduna	both	3	13	44.433
Kaduna	public	3	1	52.317
Kano	both	5	126	10.65
Kano	public	5	12	21.067
Kano	both	1	65	25.467
Kano	public	1	7	33.15
Kano	both	2	81	26.2
Kano	public	2	8	34.783
Kano	both	3	84	22.467
Kano	public	3	8	30.45
Kano	both	4	98	18.967
Kano	public	4	10	28
Lagos	both	1	4	48.567
Lagos	public	1	0	56.95
Lagos	both	2	9	25.35
Lagos	public	2	1	34
Lagos	both	3	29	22.9
Lagos	public	3	2	37.167
Lagos	both	4	129	10.55
Lagos	public	4	5	28.8415
Lagos	both	5	293	5.817
Lagos	public	5	9	22
Maiduguri	both	5	25	7.758
Maiduguri	public	5	4	11.5665
Maiduguri	both	2	12	43.917
Maiduguri	public	2	2	49.45
Maiduguri	both	1	22	27.883
Maiduguri	public	1	4	33.4
Maiduguri	both	4	16	21.167
Maiduguri	public	4	3	27.8085
Maiduguri	both	3	11	52.817
Maiduguri	public	3	1	59.0165
Onitsha	both	2	28	45.517
Onitsha	public	2	0	73.667
Onitsha	both	3	30	41.8
Onitsha	public	3	0	74.25
Onitsha	both	4	94	8.867
Onitsha	public	4	1	32.55
Onitsha	both	5	115	4.683
Onitsha	public	5	1	23.717
Onitsha	both	1	10	48.167
Onitsha	public	1	0	79.683
Owerri	both	3	71	11.283
Owerri	public	3	2	28.567
Owerri	both	5	71	4.7165
Owerri	public	5	2	13.25
Owerri	both	4	73	9.05
Owerri	public	4	2	22.383
Owerri	both	2	74	15.933
Owerri	public	2	2	35.467
Owerri	both	1	72	26.0585
Owerri	public	1	1	40.25
Port Harcourt	both	4	25	26.55
Port Harcourt	public	4	0	49.708
Port Harcourt	both	2	14	27.825
Port Harcourt	public	2	0	60.817
Port Harcourt	both	1	13	32.175
Port Harcourt	public	1	0	61.8165
Port Harcourt	both	3	17	31.2
Port Harcourt	public	3	0	55.783
Port Harcourt	both	5	60	15.617
Port Harcourt	public	5	2	34.567
Uyo	both	5	47	10.65
Uyo	public	5	2	27.2415
Uyo	both	2	41	17.55
Uyo	public	2	2	38.7665
Uyo	both	4	47	12.967
Uyo	public	4	2	24.733
Uyo	both	1	38	19.2915
Uyo	public	1	2	43.817
Uyo	both	3	44	14.333
Uyo	public	3	2	26.7665
Warri	both	1	29	25.783
Warri	public	1	2	29.833
Warri	both	2	40	21.8835
Warri	public	2	3	27.25
Warri	both	4	53	17.0585
Warri	public	4	4	22.3
Warri	both	5	78	10.95
Warri	public	5	5	19.533
Warri	both	3	48	17.35
Warri	public	3	4	24.15

## Sheet: Figure_2
city	wiq	offpeak_mtt	peak_mtt	offpeak_N	peak_N
Aba	1	42.9915	44.808	1	1
Aba	2	32.1835	32.4085	2	1
Aba	3	30.217	30.55	2	1
Aba	4	31.517	31.933	2	2
Aba	5	28.9085	31.7585	2	2
Abuja	1	48.4	50.517	2	2
Abuja	2	44.85	46.7	3	2
Abuja	3	38.292	39.367	4	3
Abuja	4	34.8085	37.467	5	4
Abuja	5	18.4	21.167	11	8
Benin City	1	73.533	83.817	0	0
Benin City	2	77.35	84.967	0	0
Benin City	3	61.3415	70.4085	1	0
Benin City	4	50.267	57.85	1	1
Benin City	5	35.35	42.617	2	1
Ibadan	1	53.933	56.867	2	2
Ibadan	2	42.833	45.817	4	2
Ibadan	3	38.517	41.183	5	4
Ibadan	4	28.817	30.9	8	6
Ibadan	5	18.517	20.8	9	9
Ilorin	1	39.633	39.95	3	3
Ilorin	2	43.825	43.967	3	2
Ilorin	3	27.625	28.3	5	4
Ilorin	4	21.375	22.6415	6	6
Ilorin	5	10.5335	11.1585	7	7
Jos	1	54.6	56.117	1	1
Jos	2	49.85	51.7	1	1
Jos	3	50.725	52.625	1	1
Jos	4	37.475	38.767	2	2
Jos	5	19.025	20.8585	4	4
Kaduna	1	72.733	75.383	0	0
Kaduna	2	69.017	71.417	1	1
Kaduna	3	61.725	65.025	1	1
Kaduna	4	54.267	57.333	1	1
Kaduna	5	31.95	34.675	3	3
Kano	1	32.417	33.15	9	7
Kano	2	32.5	34.783	10	8
Kano	3	29.133	30.45	10	8
Kano	4	26.567	28	11	10
Kano	5	18.8585	21.1	13	12
Lagos	1	54.133	61.283	1	0
Lagos	2	36.983	39.2	1	1
Lagos	3	36.0835	38.767	2	2
Lagos	4	23.933	28.867	8	5
Lagos	5	15.417	22.058	16	9
Maiduguri	1	33.317	33.817	4	4
Maiduguri	2	67.383	68.067	2	2
Maiduguri	3	60.167	60.333	2	1
Maiduguri	4	29.4835	29.8585	3	3
Maiduguri	5	11.4	11.767	4	4
Onitsha	1	78.833	80.617	0	0
Onitsha	2	77.967	80.617	0	0
Onitsha	3	73.7	75.55	0	0
Onitsha	4	31.6	32.617	1	1
Onitsha	5	22.683	23.717	1	1
Owerri	1	35.833	40.25	2	1
Owerri	2	30.6835	35.467	2	2
Owerri	3	23.683	28.567	2	2
Owerri	4	18.917	22.383	2	2
Owerri	5	10.5835	13.25	2	2
Port Harcourt	1	78.733	84.717	0	0
Port Harcourt	2	64.817	71.492	0	0
Port Harcourt	3	66.3335	70.9085	0	0
Port Harcourt	4	60.55	66.033	1	0
Port Harcourt	5	29.667	35.617	3	2
Uyo	1	41.85	45.65	2	2
Uyo	2	34.6	39.067	2	2
Uyo	3	25.033	26.85	2	2
Uyo	4	22.817	24.75	2	2
Uyo	5	24.942	27.2415	2	2
Warri	1	39.533	40.633	2	2
Warri	2	29.467	29.85	4	3
Warri	3	27.033	27.4	4	4
Warri	4	25.733	26.3	4	4
Warri	5	18.7	19.9	6	5

## Sheet: Figure_3
city	rwi	tt1	wiq
Aba	-0.279	46.6	1
Aba	-0.279	46.583	1
Aba	-0.279	46.55	1
Aba	-0.279	46.6	1
Aba	-0.279	45.75	1
Aba	0.208	44.2	2
Aba	0.113	38.25	1
Aba	0.113	40.083	1
Aba	0.659	36.55	4
Aba	0.659	41.817	4
Aba	0.659	44.55	4
Aba	0.659	44.467	4
Aba	0.659	38.683	4
Aba	0.659	38.183	4
Aba	0.659	43.333	4
Aba	0.659	39.65	4
Aba	0.659	40.35	4
Aba	0.659	35.217	4
Aba	0.341	33.1	2
Aba	0.341	33.25	2
Aba	0.659	34.883	4
Aba	0.659	35.183	4
Aba	0.71	43.017	4
Aba	0.341	33.75	2
Aba	0.341	32.3	2
Aba	0.71	31.9	4
Aba	0.71	30.6	4
Aba	0.341	30.2	2
Aba	0.341	29.8	2
Aba	0.341	32.983	2
Aba	0.341	32.017	2
Aba	0.341	31.55	2
Aba	0.341	33.9	2
Aba	0.082	29.967	1
Aba	0.082	33.767	1
Aba	0.341	32.783	2
Aba	0.341	35.333	2
Aba	0.659	34.9	4
Aba	0.113	35.933	1
Aba	0.082	34.583	1
Aba	0.082	35.117	1
Aba	0.113	37.183	1
Aba	0.113	36.433	1
Aba	0.082	34.933	1
Aba	0.082	33.983	1
Aba	0.082	32.533	1
Aba	0.082	31.117	1
Aba	0.082	33.6	1
Aba	0.082	29.9	1
Aba	0.082	33.567	1
Aba	0.082	26.85	1
Aba	0.082	27.867	1
Aba	0.082	28.617	1
Aba	0.341	27.85	2
Aba	0.341	26.983	2
Aba	0.082	26.617	1
Aba	0.833	24.867	4
Aba	1.017	24.717	5
Aba	1.017	22.6	5
Aba	0.833	23.683	4
Aba	0.833	23.183	4
Aba	0.833	27.917	4
Aba	0.833	27.783	4
Aba	0.833	23.583	4
Aba	0.833	19.9	4
Aba	0.833	21.2	4
Aba	0.833	19.867	4
Aba	0.833	18.033	4
Aba	0.427	16.1	3
Aba	0.427	14.217	3
Aba	0.427	15.233	3
Aba	0.427	19.533	3
Aba	0.427	18.75	3
Aba	0.427	16.267	3
Aba	-0.088	16.867	1
Aba	-0.088	19.283	1
Aba	1.017	21.883	5
Aba	0.833	23.3	4
Aba	0.833	22.283	4
Aba	1.017	22.533	5
Aba	1.017	20.717	5
Aba	1.017	20	5
Aba	1.017	18.333	5
Aba	1.017	20.583	5
Aba	-0.088	19.767	1
Aba	-0.088	15.533	1
Aba	-0.088	15.95	1
Aba	-0.088	16.817	1
Aba	-0.088	18.05	1
Aba	-0.088	16.45	1
Aba	-0.076	17.533	1
Aba	-0.076	19.183	1
Aba	0.54	18.583	3
Aba	1.017	19.083	5
Aba	1.017	20.75	5
Aba	0.54	20.383	3
Aba	0.54	20.683	3
Aba	0.54	23.867	3
Aba	1.017	24.8	5
Aba	1.017	22.417	5
Aba	1.017	21.5	5
Aba	1.017	22.55	5
Aba	1.017	24.967	5
Aba	1.017	25.05	5
Aba	0.341	27.95	2
Aba	0.341	28.633	2
Aba	0.341	29.267	2
Aba	0.341	28.367	2
Aba	0.341	28.483	2
Aba	0.341	26.2	2
Aba	0.71	25.05	4
Aba	0.71	28.683	4
Aba	0.71	31.35	4
Aba	0.71	29.7	4
Aba	0.71	32.417	4
Aba	0.71	34.7	4
Aba	0.71	34.033	4
Aba	0.71	32.767	4
Aba	0.71	31.933	4
Aba	0.71	32.45	4
Aba	0.54	26.367	3
Aba	0.54	25.967	3
Aba	0.54	25.033	3
Aba	0.54	22.35	3
Aba	0.54	25.767	3
Aba	0.54	24.717	3
Aba	0.54	24.8	3
Aba	0.54	22.867	3
Aba	0.54	20.117	3
Aba	0.54	19.383	3
Aba	0.54	17.9	3
Aba	0.54	17.617	3
Aba	-0.076	17.7	1
Aba	-0.076	16.55	1
Aba	-0.076	15.033	1
Aba	-0.076	16.267	1
Aba	-0.076	16.667	1
Aba	-0.076	15.983	1
Aba	-0.076	17.3	1
Aba	-0.076	18.283	1
Aba	0.54	21.633	3
Aba	0.54	20.167	3
Aba	0.54	20.1	3
Aba	0.54	21.05	3
Aba	0.933	25.917	5
Aba	0.933	26.283	5
Aba	0.933	23.85	5
Aba	0.933	22.883	5
Aba	0.16	23.683	1
Aba	0.16	18.1	1
Aba	0.16	20.95	1
Aba	0.16	23.3	1
Aba	0.16	23.733	1
Aba	0.16	21.283	1
Aba	0.16	23.667	1
Aba	0.16	23.45	1
Aba	0.933	24.617	5
Aba	0.933	24.883	5
Aba	0.933	26.567	5
Aba	0.933	24.55	5
Aba	0.933	23.533	5
Aba	0.933	24.683	5
Aba	0.933	25.717	5
Aba	0.607	30.233	4
Aba	0.607	31.183	4
Aba	0.607	32.033	4
Aba	0.607	31.817	4
Aba	0.607	33.033	4
Aba	0.607	32.467	4
Aba	0.71	32.433	4
Aba	0.71	36.1	4
Aba	0.71	32.533	4
Aba	0.71	32.567	4
Aba	0.659	23.167	4
Aba	0.659	24.533	4
Aba	0.659	22.633	4
Aba	0.659	23.017	4
Aba	0.659	24.733	4
Aba	0.479	19.467	3
Aba	0.479	20.483	3
Aba	0.479	21.4	3
Aba	0.479	22.433	3
Aba	0.479	22.883	3
Aba	0.479	21.8	3
Aba	0.479	17.383	3
Aba	0.479	16.9	3
Aba	0.479	20.517	3
Aba	0.479	17.517	3
Aba	0.479	16.167	3
Aba	0.218	15.717	2
Aba	0.218	15.833	2
Aba	0.218	13.75	2
Aba	0.218	15.3	2
Aba	0.218	15.95	2
Aba	0.218	15.083	2
Aba	0.218	14.433	2
Aba	0.218	13.683	2
Aba	0.218	13.15	2
Aba	0.218	13.267	2
Aba	-0.042	12.8	1
Aba	-0.042	12.783	1
Aba	0.218	14.067	2
Aba	0.218	15.033	2
Aba	0	27.583	1
Aba	0.792	9.717	4
Aba	0.792	10.95	4
Aba	0.792	11.25	4
Aba	0.792	12.05	4
Aba	0.792	9.183	4
Aba	0.792	10.1	4
Aba	0.792	8.2	4
Aba	0.792	9.117	4
Aba	0.792	10.383	4
Aba	0.26	11.15	2
Aba	0.26	10.233	2
Aba	0.26	10.633	2
Aba	0.26	11.367	2
Aba	0.26	12.067	2
Aba	0.26	13.333	2
Aba	0.26	14.133	2
Aba	0.26	13.767	2
Aba	0.26	15.267	2
Aba	0.26	16.117	2
Aba	0.26	16.683	2
Aba	0.16	19.767	1
Aba	0.16	19.45	1
Aba	0.16	19.167	1
Aba	0.16	22.017	1
Aba	0.16	15.983	1
Aba	0.16	17.95	1
Aba	0.16	16.917	1
Aba	0.16	15.7	1
Aba	0.26	14.167	2
Aba	0.26	15	2
Aba	0.26	13.817	2
Aba	0.26	13.017	2
Aba	0.511	12.233	3
Aba	0.511	11.283	3
Aba	0.511	15.617	3
Aba	0.511	14.617	3
Aba	-0.076	15.083	1
Aba	-0.076	17.7	1
Aba	-0.076	15.583	1
Aba	-0.076	14.283	1
Aba	-0.076	15.167	1
Aba	-0.076	15.783	1
Aba	-0.076	14.017	1
Aba	-0.076	13.7	1
Aba	0.511	12.183	3
Aba	0.511	13.283	3
Aba	0.511	14.183	3
Aba	0.511	11.933	3
Aba	0.511	11.517	3
Aba	0.511	9.183	3
Aba	0.511	8.1	3
Aba	0.511	11.85	3
Aba	0.511	9.9	3
Aba	0.511	11	3
Aba	0.511	9.467	3
Aba	0.511	9.05	3
Aba	0.502	10.667	3
Aba	0.502	10.117	3
Aba	0.502	8	3
Aba	0.502	7.433	3
Aba	0.502	9.417	3
Aba	0.503	6.233	3
Aba	0.503	3.267	3
Aba	0.503	4.683	3
Aba	0.386	7.467	3
Aba	0.386	5.967	3
Aba	0.386	6.483	3
Aba	0.386	6.867	3
Aba	0.386	8.4	3
Aba	0.386	7.35	3
Aba	0.511	8.95	3
Aba	0.511	9.75	3
Aba	0.511	10.867	3
Aba	0.386	8.833	3
Aba	0.386	10.417	3
Aba	0.511	11.8	3
Aba	-0.076	12.917	1
Aba	-0.076	14.05	1
Aba	-0.088	14.5	1
Aba	-0.088	12.367	1
Aba	-0.088	11.817	1
Aba	-0.088	14.3	1
Aba	-0.088	13.133	1
Aba	-0.088	13.433	1
Aba	0.386	10.567	3
Aba	0.386	10.35	3
Aba	0.386	8.367	3
Aba	0.386	9.717	3
Aba	0.386	8.217	3
Aba	-0.04	7.2	1
Aba	-0.04	9.533	1
Aba	0.386	10.967	3
Aba	-0.088	11.517	1
Aba	-0.088	13.533	1
Aba	0.427	13.75	3
Aba	0.427	12.633	3
Aba	0.427	10.967	3
Aba	0.427	14.317	3
Aba	0.427	12.95	3
Aba	0.427	11.1	3
Aba	-0.04	8.783	1
Aba	-0.04	8.317	1
Aba	-0.04	6.517	1
Aba	-0.04	8.35	1
Aba	-0.04	4.9	1
Aba	-0.04	4.433	1
Aba	-0.04	3.217	1
Aba	-0.04	6.133	1
Aba	-0.04	6.75	1
Aba	0.386	6.583	3
Aba	0.386	5.75	3
Aba	-0.04	3.833	1
Aba	0.394	2.017	3
Aba	0.503	2.467	3
Aba	0.503	4.617	3
Aba	0.394	3.45	3
Aba	0.394	9.767	3
Aba	0.394	0.883	3
Aba	0.394	1.117	3
Aba	0.394	2.15	3
Aba	0.394	3.867	3
Aba	0.394	9.75	3
Aba	0.394	7.517	3
Aba	0.394	5.333	3
Aba	0.312	10.067	2
Aba	0.312	11.717	2
Aba	0.312	11.95	2
Aba	0.312	9.317	2
Aba	0.312	9.483	2
Aba	0.312	11.6	2
Aba	0.332	12.067	2
Aba	0.332	10.967	2
Aba	0.503	6.65	3
Aba	0.394	9.067	3
Aba	0.394	11.25	3
Aba	0.503	5.333	3
Aba	0.503	6.5	3
Aba	0.503	9.717	3
Aba	0.503	9.033	3
Aba	0.503	9.35	3
Aba	0.332	15.117	2
Aba	0.332	17.533	2
Aba	0.332	16.417	2
Aba	0.332	14.5	2
Aba	0.332	13.9	2
Aba	0.332	12.667	2
Aba	0.332	12.683	2
Aba	0.332	14.3	2
Aba	0.332	16.883	2
Aba	0.332	16.983	2
Aba	0.332	14.8	2
Aba	0.332	16.583	2
Aba	0.332	18.6	2
Aba	0.332	18.4	2
Aba	0.332	17.067	2
Aba	0.524	18.167	3
Aba	0.524	19.833	3
Aba	0.524	21.283	3
Aba	0.524	21.483	3
Aba	0.524	21.15	3
Aba	0.524	18.767	3
Aba	0.524	18.167	3
Aba	0.524	19.533	3
Aba	0.524	19.2	3
Aba	0.259	19.217	2
Aba	0.259	17.533	2
Aba	0.524	16.85	3
Aba	0.332	15.65	2
Aba	0.332	15.017	2
Aba	0.312	13.7	2
Aba	0.312	14.95	2
Aba	0.312	15.65	2
Aba	0.312	12.517	2
Aba	0.312	11.85	2
Aba	0.312	11.833	2
Aba	0.259	15.933	2
Aba	0.259	16.833	2
Aba	0.259	18.1	2
Aba	0.259	16.083	2
Aba	0.259	16.667	2
Aba	0.259	14.75	2
Aba	0.441	14.283	3
Aba	0.441	17.667	3
Aba	0.441	18.467	3
Aba	0.441	16.033	3
Aba	0.441	14.667	3
Aba	0.441	15.117	3
Aba	0.609	14.017	4
Aba	0.609	12.8	4
Aba	0.609	10.933	4
Aba	0.609	11.45	4
Aba	0.609	10.75	4
Aba	0.609	11.967	4
Aba	0.312	11.867	2
Aba	0.312	11.05	2
Aba	0.312	9.383	2
Aba	0.609	9.283	4
Aba	0.609	7.45	4
Aba	0.312	7.267	2
Aba	0.394	5.617	3
Aba	0.394	3.95	3
Aba	0.715	4.817	4
Aba	0.715	6.083	4
Aba	0.715	6.617	4
Aba	0.715	3.567	4
Aba	0.715	4.617	4
Aba	0.715	6.567	4
Aba	0.609	7.833	4
Aba	0.609	7.917	4
Aba	0.609	9.583	4
Aba	0.609	10.833	4
Aba	0.609	10.35	4
Aba	0.216	11.4	2
Aba	0.216	7.733	2
Aba	0.609	7.683	4
Aba	0.715	6.35	4
Aba	0.715	4.65	4
Aba	0.317	6.8	2
Aba	0.317	7.833	2
Aba	0.317	8.05	2
Aba	0.317	5.817	2
Aba	0.317	8.7	2
Aba	0.317	7.667	2
Aba	0.216	9.667	2
Aba	0.216	9.25	2
Aba	0.216	10.35	2
Aba	0.216	11.467	2
Aba	0.216	12.717	2
Aba	0.216	16.167	2
Aba	0.216	15.167	2
Aba	0.216	13.167	2
Aba	0.216	12.383	2
Aba	0.609	10.917	4
Aba	0.609	12.733	4
Aba	0.216	14.917	2
Aba	0.866	14.55	5
Aba	0.441	14.05	3
Aba	0.441	14.9	3
Aba	0.866	15.35	5
Aba	0.866	16.933	5
Aba	0.866	16.667	5
Aba	0.866	19.733	5
Aba	0.866	18.2	5
Aba	0.866	17.533	5
Aba	0.577	18.95	4
Aba	0.577	17.567	4
Aba	0.866	17.85	5
Aba	0.216	16.417	2
Aba	0.216	18.083	2
Aba	0.633	17.5	4
Aba	0.633	16.733	4
Aba	0.633	18.35	4
Aba	0.633	16.517	4
Aba	0.633	21.05	4
Aba	0.633	20.95	4
Aba	0.577	20.9	4
Aba	0.577	19.267	4
Aba	0.577	22.45	4
Aba	0.577	21.833	4
Aba	0.577	26.4	4
Aba	0.577	22.767	4
Aba	0.577	26.617	4
Aba	0.577	25.817	4
Aba	0.463	29.083	3
Aba	0.463	29.783	3
Aba	0.463	28.617	3
Aba	0.463	27.617	3
Aba	0.702	26.783	4
Aba	0.702	31.95	4
Aba	0.702	28.267	4
Aba	0.702	24.733	4
Aba	0.633	25.05	4
Aba	0.633	25.15	4
Aba	0.633	24.883	4
Aba	0.633	24.517	4
Aba	0.633	22.567	4
Aba	0.633	18.65	4
Aba	0.633	21.75	4
Aba	0.633	22.867	4
Aba	0.702	20.717	4
Aba	0.702	29.3	4
Aba	0.702	23.95	4
Aba	0.702	21.25	4
Aba	1.312	19.35	5
Aba	1.312	20.7	5
Aba	1.312	20.517	5
Aba	1.312	17.567	5
Aba	0.883	14.767	5
Aba	0.883	16.817	5
Aba	0.883	17.817	5
Aba	0.883	14.633	5
Aba	0.883	15.667	5
Aba	0.883	12.083	5
Aba	0.883	12.05	5
Aba	0.883	16.283	5
Aba	0.633	16.833	4
Aba	0.633	17.35	4
Aba	0.633	14.1	4
Aba	0.633	13.017	4
Aba	0.633	11.133	4
Aba	0.633	14.8	4
Aba	0.216	13.183	2
Aba	0.216	14.85	2
Aba	0.317	7.533	2
Aba	0.883	10.167	5
Aba	0.883	10.25	5
Aba	0.317	11.267	2
Aba	0.317	12.567	2
Aba	0.883	15.467	5
Aba	0.883	14.067	5
Aba	0.317	12.25	2
Aba	0.751	13.833	4
Aba	0.751	15.483	4
Aba	1.132	17.75	5
Aba	1.132	15.433	5
Aba	1.132	16.8	5
Aba	1.132	18.217	5
Aba	1.132	20.667	5
Aba	1.132	17.1	5
Aba	0.883	14	5
Aba	0.883	14.933	5
Aba	0.883	14.233	5
Aba	0.883	11.8	5
Aba	0.883	13.8	5
Aba	0.883	15.017	5
Aba	0.883	15.217	5
Aba	0.883	16.25	5
Aba	1.312	19.617	5
Aba	1.312	21.7	5
Aba	1.312	22.617	5
Aba	1.312	19.417	5
Aba	1.343	19.933	5
Aba	1.343	23.583	5
Aba	1.343	20.933	5
Aba	1.343	18.033	5
Aba	1.132	16.2	5
Aba	1.132	17.883	5
Aba	1.132	17.3	5
Aba	1.132	16.95	5
Aba	1.132	12.65	5
Aba	1.132	14.1	5
Aba	1.132	13.833	5
Aba	1.132	16	5
Aba	1.343	18.883	5
Aba	1.343	21.483	5
Aba	1.343	20.283	5
Aba	1.343	16.35	5
Aba	1.241	17.767	5
Aba	1.241	17.85	5
Aba	1.241	19.917	5
Aba	1.241	17.933	5
Aba	1.694	15.233	5
Aba	1.694	15.6	5
Aba	1.694	13.117	5
Aba	1.694	13.433	5
Aba	1.694	12.017	5
Aba	1.694	11.15	5
Aba	1.694	8.9	5
Aba	1.694	14.867	5
Aba	1.132	10.7	5
Aba	1.132	13.767	5
Aba	1.132	13.117	5
Aba	1.132	14.333	5
Aba	1.132	11.667	5
Aba	1.132	15.75	5
Aba	0.751	21	4
Aba	0.751	12.533	4
Aba	1.048	9.433	5
Aba	1.694	9.483	5
Aba	1.048	15.383	5
Aba	1.048	7.067	5
Aba	1.048	10.317	5
Aba	1.048	10.9	5
Aba	1.048	11.217	5
Aba	1.048	11.8	5
Aba	1.048	11.483	5
Aba	0.728	9.85	4
Aba	0.728	9.517	4
Aba	1.048	8.117	5
Aba	0.751	10.35	4
Aba	0.477	8.867	3
Aba	0.477	9.267	3
Aba	0.751	12.667	4
Aba	0.751	14.35	4
Aba	0.751	15.433	4
Aba	0.751	14.617	4
Aba	0.751	16.317	4
Aba	0.751	16.5	4
Aba	0.751	11.917	4
Aba	0.751	9.8	4
Aba	0.751	12.317	4
Aba	0.317	11.867	2
Aba	0.317	10	2
Aba	0.317	6.3	2
Aba	0.317	8.433	2
Aba	0.317	8.117	2
Aba	0.317	6.967	2
Aba	0.715	6.317	4
Aba	0.715	7.1	4
Aba	0.477	9.733	3
Aba	0.751	11.65	4
Aba	0.751	15.033	4
Aba	0.477	16.867	3
Aba	0.477	9.65	3
Aba	0.477	3.35	3
Aba	0.477	5.117	3
Aba	0.477	11.1	3
Aba	0.715	6.333	4
Aba	0.715	4.167	4
Aba	0.715	4.033	4
Aba	0.715	5.383	4
Aba	0.715	4.283	4
Aba	0.715	2.967	4
Aba	0.394	2.167	3
Aba	0.394	2.267	3
Aba	-0.04	3.117	1
Aba	0.477	3.033	3
Aba	0.477	4.333	3
Aba	-0.04	4.867	1
Aba	-0.04	9.617	1
Aba	-0.04	9.717	1
Aba	0.477	10.6	3
Aba	0.477	11.167	3
Aba	0.477	5.767	3
Aba	0.477	6.3	3
Aba	0.477	5.667	3
Aba	0.477	7.667	3
Aba	0.728	8.867	4
Aba	0.728	7.417	4
Aba	0.728	10.8	4
Aba	0.728	11.6	4
Aba	0.728	11.667	4
Aba	0.728	9.917	4
Aba	0.427	11.05	3
Aba	0.427	12.6	3
Aba	0.427	14.117	3
Aba	0.728	13.7	4
Aba	0.728	14.283	4
Aba	0.427	16.483	3
Aba	0.833	18.667	4
Aba	0.833	20.833	4
Aba	1.377	16.517	5
Aba	1.377	13.25	5
Aba	1.377	12.2	5
Aba	1.377	13.283	5
Aba	1.377	14.25	5
Aba	1.377	10.517	5
Aba	0.728	9.55	4
Aba	0.728	12.2	4
Aba	0.728	13	4
Aba	0.728	9.933	4
Aba	0.728	7.583	4
Aba	0.728	6.633	4
Aba	1.048	2.367	5
Aba	1.048	5.233	5
Aba	1.048	6.067	5
Aba	1.048	3.8	5
Aba	1.048	2.033	5
Aba	1.048	0.433	5
Aba	1.393	4.167	5
Aba	1.393	4.667	5
Aba	1.393	13.067	5
Aba	1.393	6.35	5
Aba	1.393	7.533	5
Aba	1.393	4.15	5
Aba	1.377	7.567	5
Aba	1.377	8.6	5
Aba	1.377	35.1	5
Aba	1.377	37.583	5
Aba	1.393	37.3	5
Aba	1.393	34.5	5
Aba	1.393	34.217	5
Aba	1.393	35.033	5
Aba	1.393	36.483	5
Aba	1.393	35.95	5
Aba	0.814	38.517	4
Aba	0.814	35.717	4
Aba	0.814	36.783	4
Aba	0.814	40.15	4
Aba	0.814	41.85	4
Aba	0.814	37.65	4
Aba	0.92	39.183	5
Aba	0.92	38.9	5
Aba	0.92	36.867	5
Aba	0.92	35.067	5
Aba	0.92	34.817	5
Aba	0.92	35.417	5
Aba	1.377	37.667	5
Aba	1.377	35.067	5
Aba	1.377	34.533	5
Aba	1.377	33.317	5
Aba	1.377	32.467	5
Aba	1.377	34.867	5
Aba	0.833	24.05	4
Aba	0.833	28.05	4
Aba	0.082	31.367	1
Aba	0.92	33.85	5
Aba	0.92	34.567	5
Aba	0.082	31.717	1
Aba	0.082	34.383	1
Aba	0.082	36.15	1
Aba	0.92	38.533	5
Aba	0.92	36.083	5
Aba	0.92	36.733	5
Aba	0.92	38.383	5
Aba	0.92	40.4	5
Aba	0.92	39.25	5
Aba	0.92	42.817	5
Aba	0.92	41.767	5
Aba	0.618	43.033	4
Aba	0.618	42.683	4
Aba	0.618	38.75	4
Aba	0.92	38.633	5
Aba	0.082	36.367	1
Aba	0.113	38.467	1
Aba	0.692	45.383	4
Aba	0.692	43.833	4
Aba	0.814	42.4	4
Aba	0.814	39.6	4
Aba	0.692	47.333	4
Aba	0.692	45.333	4
Aba	0.618	43.6	4
Aba	0.92	42.517	5
Aba	0.814	41.4	4
Aba	0.814	40.083	4
Aba	0.92	40.65	5
Aba	0.92	39.85	5
Aba	0.814	40.433	4
Aba	0.814	39.15	4
Aba	0.814	39.75	4
Aba	0.814	38.6	4
Aba	0.814	37.7	4
Aba	0.814	36.867	4
Aba	0.814	40.417	4
Aba	0.814	44.417	4
Aba	0.814	37.15	4
Aba	0.809	39.6	4
Aba	0.809	34.733	4
Aba	0.809	35.167	4
Aba	0.809	40.8	4
Aba	0.809	38.3	4
Aba	0.809	36.35	4
Aba	0.776	36.017	4
Aba	0.776	37.933	4
Aba	0.692	40.183	4
Aba	0.814	42.3	4
Aba	0.814	42.033	4
Aba	0.692	45.25	4
Aba	0.692	43.283	4
Aba	0.692	40.05	4
Aba	0.692	40.433	4
Aba	0.776	41.267	4
Aba	0.776	40.4	4
Aba	0.776	38.433	4
Aba	0.776	40.2	4
Aba	0.776	38.333	4
Aba	0.776	39.683	4
Aba	0.776	39.05	4
Aba	0.776	38.967	4
Aba	0.283	42.45	2
Aba	0.208	43.75	2
Aba	0.283	42.5	2
Aba	0.283	41.633	2
Aba	0.283	43.183	2
Aba	0.283	39.617	2
Aba	0.283	38.683	2
Aba	0.283	37.833	2
Aba	0.753	38.633	4
Aba	0.753	35.417	4
Aba	0.283	36.883	2
Aba	0.776	37.8	4
Aba	0.776	39.6	4
Aba	0.809	33.883	4
Aba	0.809	34.683	4
Aba	0.809	32.367	4
Aba	0.809	33.133	4
Aba	0.809	32.633	4
Aba	0.809	30.5	4
Aba	0.753	30.7	4
Aba	0.753	33.083	4
Aba	0.753	35.95	4
Aba	0.753	30.917	4
Aba	0.753	28.883	4
Aba	0.753	27.733	4
Aba	0.753	26.317	4
Aba	0.753	25.967	4
Aba	0.993	24.133	5
Aba	0.993	36.317	5
Aba	0.993	21.3	5
Aba	0.993	23.183	5
Aba	1.153	25.417	5
Aba	1.153	25.967	5
Aba	1.153	27.033	5
Aba	1.153	29.533	5
Aba	0.809	28.633	4
Aba	0.809	27.467	4
Aba	0.809	29.5	4
Aba	0.809	31.267	4
Aba	0.809	33.233	4
Aba	0.809	31.6	4
Aba	0.809	39.1	4
Aba	0.809	34.017	4
Aba	0.814	35.433	4
Aba	0.814	35.3	4
Aba	0.814	34.167	4
Aba	0.814	34.717	4
Aba	1.393	34	5
Aba	1.393	32.983	5
Aba	1.393	31.767	5
Aba	1.393	33.4	5
Aba	1.153	30.417	5
Aba	1.153	42.067	5
Aba	1.153	32.917	5
Aba	1.153	28.9	5
Aba	1.153	15.483	5
Aba	1.153	16.65	5
Aba	1.153	13.633	5
Aba	1.153	14.233	5
Aba	1.393	13.1	5
Aba	1.393	13.167	5
Aba	1.393	10.167	5
Aba	1.393	11.383	5
Aba	1.048	12.483	5
Aba	1.048	9.967	5
Aba	1.048	7.133	5
Aba	1.048	9.15	5
Aba	1.694	13.7	5
Aba	1.694	12.95	5
Aba	1.694	16.217	5
Aba	1.694	16.15	5
Aba	1.694	14.183	5
Aba	1.694	15.15	5
Aba	1.694	15.583	5
Aba	1.694	16.833	5
Aba	1.153	19.233	5
Aba	1.153	16.917	5
Aba	1.153	18.45	5
Aba	1.153	17.683	5
Aba	0.993	19.033	5
Aba	0.993	21.267	5
Aba	0.993	22.683	5
Aba	0.993	21.467	5
Aba	1.241	22.417	5
Aba	1.241	18.867	5
Aba	1.241	17.967	5
Aba	1.241	26.017	5
Aba	1.241	29.7	5
Aba	1.241	32.333	5
Aba	1.241	30.067	5
Aba	1.241	28.6	5
Aba	0.993	26.35	5
Aba	0.993	25.467	5
Aba	0.993	27.033	5
Aba	0.993	29.117	5
Aba	0.54	29.733	3
Aba	0.54	28.25	3
Aba	0.54	29.583	3
Aba	0.54	32.133	3
Aba	1.323	34.867	5
Aba	1.323	32.15	5
Aba	1.323	32.383	5
Aba	1.323	35.367	5
Aba	1.323	36.017	5
Aba	1.323	37.15	5
Aba	1.323	37.6	5
Aba	1.323	36.683	5
Aba	0.648	38.217	4
Aba	0.648	39.767	4
Aba	0.648	39.15	4
Aba	0.648	37.7	4
Aba	1.223	35.917	5
Aba	1.223	37.1	5
Aba	1.223	33.15	5
Aba	1.223	33.817	5
Aba	0.54	34.95	3
Aba	0.54	33.817	3
Aba	0.54	34.067	3
Aba	0.54	31.05	3
Aba	0.54	34.75	3
Aba	0.54	32.267	3
Aba	0.54	33.333	3
Aba	0.54	32.15	3
Aba	1.223	35.233	5
Aba	1.223	40.383	5
Aba	1.223	37.717	5
Aba	1.223	38.417	5
Aba	0.501	35.15	3
Aba	0.501	36.533	3
Aba	0.501	38.383	3
Aba	0.501	36.767	3
Aba	1.006	35.05	5
Aba	1.006	33.45	5
Aba	1.006	32.133	5
Aba	1.006	32.633	5
Aba	1.006	33.733	5
Aba	1.006	33.867	5
Aba	1.006	32.783	5
Aba	1.006	32.267	5
Aba	0.54	29.85	3
Aba	0.54	31.867	3
Aba	0.54	31.45	3
Aba	0.54	30.85	3
Aba	0.993	33.817	5
Aba	0.993	35.233	5
Aba	0.993	34.4	5
Aba	0.993	37.05	5
Aba	0.753	36.15	4
Aba	0.753	34.85	4
Aba	0.753	36.533	4
Aba	0.753	38.067	4
Aba	0.753	37.067	4
Aba	0.753	39.483	4
Aba	0.753	41	4
Aba	0.753	37.167	4
Aba	1.006	36.3	5
Aba	1.006	36.517	5
Aba	1.006	38.083	5
Aba	1.006	41.133	5
Aba	1.006	39.367	5
Aba	1.006	37.917	5
Aba	0.027	39.483	1
Aba	0.027	40.4	1
Aba	0.283	40.767	2
Aba	0.753	43.1	4
Aba	0.753	42.85	4
Aba	0.283	38.9	2
Aba	0.283	42.717	2
Aba	0.283	42.533	2
Aba	0.283	42.933	2
Aba	0.283	40.4	2
Aba	0.283	41.283	2
Aba	0.208	43.783	2
Aba	0.208	45.25	2
Aba	0.283	43.983	2
Aba	0.027	47.167	1
Aba	-0.279	45.367	1
Aba	-0.279	46.9	1
Aba	0.027	48.433	1
Aba	0.027	42.167	1
Aba	0.027	41.567	1
Aba	0.027	44.167	1
Aba	0.027	48.25	1
Aba	-0.279	47.55	1
Aba	1.006	37.05	5
Aba	1.006	35.5	5
Aba	1.006	36.117	5
Aba	1.006	35.75	5
Aba	1.006	34.783	5
Aba	0.501	36.433	3
Aba	0.501	36.883	3
Aba	0.501	38.117	3
Aba	0.501	39.233	3
Aba	0.501	40.633	3
Aba	0.501	46.65	3
Aba	0.501	45.15	3
Aba	0.501	46.15	3
Aba	1.043	45.867	5
Aba	1.043	52.083	5
Aba	0.501	46.7	3
Aba	0.501	53.467	3
Aba	1.043	52.217	5
Aba	-0.049	51.333	1
Aba	0.14	52.117	1
Aba	0.501	47.167	3
Aba	-0.049	50.933	1
Aba	-0.29	51.883	1
Aba	-0.29	46.217	1
Aba	0.939	45.267	5
Aba	1.043	46.483	5
Aba	-0.049	48.65	1
Aba	-0.049	49.167	1
Aba	-0.049	50.283	1
Aba	1.043	50.967	5
Aba	1.043	51.467	5
Aba	1.043	50.733	5
Aba	1.043	52.083	5
Aba	1.043	49.367	5
Aba	1.043	50.35	5
Aba	1.043	50.35	5
Aba	1.043	45.717	5
Aba	0.939	45.717	5
Aba	0.939	42.133	5
Aba	0.939	40.733	5
Aba	1.043	44.067	5
Aba	1.043	36.717	5
Aba	0.939	38.117	5
Aba	0.766	41.7	4
Aba	0.766	40.367	4
Aba	0.959	39.8	5
Aba	0.959	39.167	5
Aba	0.959	37.6	5
Aba	0.959	40.317	5
Aba	0.959	38.05	5
Aba	0.959	36.183	5
Aba	1.043	44.483	5
Aba	1.043	43.733	5
Aba	1.043	48.817	5
Aba	1.043	46.317	5
Aba	1.043	46.35	5
Aba	1.043	45.817	5
Aba	0.501	46.8	3
Aba	0.501	44.867	3
Aba	0.501	43.383	3
Aba	0.501	40.483	3
Aba	0.501	39.367	3
Aba	0.501	43.183	3
Aba	1.223	44.2	5
Aba	1.223	36.433	5
Aba	1.223	31.683	5
Aba	1.223	34.733	5
Aba	0.959	37.05	5
Aba	1.223	43.917	5
Aba	0.959	34.533	5
Aba	0.959	36.65	5
Aba	0.959	38.867	5
Aba	0.959	41.483	5
Aba	0.959	39.417	5
Aba	0.959	36.767	5
Aba	1.223	37.033	5
Aba	1.223	34.467	5
Aba	1.223	37.117	5
Aba	1.223	40.667	5
Aba	0.648	42.083	4
Aba	0.648	40.65	4
Aba	0.648	41.467	4
Aba	0.648	44.983	4
Aba	0.772	45.883	4
Aba	0.772	42.183	4
Aba	0.772	42.567	4
Aba	0.772	44.067	4
Aba	0.772	43.65	4
Aba	0.772	44.4	4
Aba	0.772	44	4
Aba	0.772	44.067	4
Aba	0.959	41.25	5
Aba	0.959	39.617	5
Aba	0.959	40.533	5
Aba	0.959	41.567	5
Aba	0.959	44.017	5
Aba	0.959	42.15	5
Aba	0.766	44.8	4
Aba	0.766	44.8	4
Aba	0.678	45.767	4
Aba	0.772	43.45	4
Aba	0.772	45.217	4
Aba	0.678	46.033	4
Aba	0.678	46.333	4
Aba	0.678	51.517	4
Aba	0.772	49.533	4
Aba	0.772	49.15	4
Aba	0.772	47.567	4
Aba	0.772	48.383	4
Aba	0.772	46.35	4
Aba	0.772	48.017	4
Aba	-0.027	48.233	1
Aba	-0.027	47.5	1
Aba	-0.027	45.533	1
Aba	-0.027	49.333	1
Aba	-0.027	49.45	1
Aba	-0.027	49.833	1
Aba	0.545	50.967	3
Aba	0.545	53.233	3
Aba	0.545	53.383	3
Aba	-0.027	53.383	1
Aba	-0.027	45.5	1
Aba	0.545	52	3
Aba	-0.166	46.35	1
Aba	-0.166	48.283	1
Aba	0.48	47.95	3
Aba	0.48	47.55	3
Aba	0.48	46.25	3
Aba	0.48	46.033	3
Aba	0.48	46.317	3
Aba	0.48	44.9	3
Aba	-0.027	45.9	1
Aba	-0.027	45.217	1
Aba	-0.027	46.15	1
Aba	-0.027	45.7	1
Aba	-0.027	44.633	1
Aba	-0.027	46.183	1
Aba	-0.027	43.45	1
Aba	-0.027	43.55	1
Aba	0.48	44.217	3
Aba	0.48	45.733	3
Aba	0.48	45.867	3
Aba	0.48	43.75	3
Aba	0.494	45.267	3
Aba	0.494	47.333	3
Aba	0.494	43.683	3
Aba	0.494	41.833	3
Aba	1.002	41.317	5
Aba	1.002	42.583	5
Aba	1.002	45.817	5
Aba	1.002	43.25	5
Aba	1.002	44	5
Aba	1.002	43.85	5
Aba	1.002	45.617	5
Aba	1.002	44.8	5
Aba	-0.027	46.767	1
Aba	-0.027	45.65	1
Aba	-0.027	47.117	1
Aba	-0.027	47.317	1
Aba	0.772	43.15	4
Aba	0.772	44.35	4
Aba	0.772	45.35	4
Aba	0.772	44.933	4
Aba	0.648	41.167	4
Aba	0.648	44.3	4
Aba	0.648	43.133	4
Aba	0.648	40.483	4
Aba	0.648	39.35	4
Aba	0.648	38.233	4
Aba	0.648	38.283	4
Aba	0.648	41.317	4
Aba	1.002	41.9	5
Aba	1.002	43.5	5
Aba	1.002	41.65	5
Aba	1.002	39.9	5
Aba	1.084	36.917	5
Aba	1.084	39.35	5
Aba	1.084	37.733	5
Aba	1.084	34.917	5
Aba	1.323	34.083	5
Aba	1.323	36.117	5
Aba	1.323	36.9	5
Aba	1.323	34.917	5
Aba	1.323	35.25	5
Aba	1.323	32.25	5
Aba	1.323	28.917	5
Aba	1.323	32.383	5
Aba	1.241	29.65	5
Aba	1.241	35.2	5
Aba	1.241	24.25	5
Aba	1.241	27.567	5
Aba	1.343	27.25	5
Aba	1.343	23.717	5
Aba	1.343	24.717	5
Aba	1.343	26.85	5
Aba	1.084	31.983	5
Aba	1.084	32.033	5
Aba	1.084	33.717	5
Aba	1.084	35.567	5
Aba	1.084	34.95	5
Aba	1.084	33.55	5
Aba	1.084	34.683	5
Aba	1.084	32.067	5
Aba	1.343	28.767	5
Aba	1.343	25.133	5
Aba	1.343	24.733	5
Aba	1.343	28.033	5
Aba	1.312	28.1	5
Aba	1.312	25.717	5
Aba	1.312	22.7	5
Aba	1.312	29.017	5
Aba	0.957	30.333	5
Aba	0.957	30.7	5
Aba	0.957	32.917	5
Aba	0.957	33.517	5
Aba	0.957	35.933	5
Aba	0.957	43.3	5
Aba	0.957	39.667	5
Aba	0.957	36.333	5
Aba	1.084	36.483	5
Aba	1.084	36.4	5
Aba	1.084	38.517	5
Aba	1.084	37.433	5
Aba	1.002	38.767	5
Aba	1.002	39.867	5
Aba	1.002	41.05	5
Aba	1.002	40.117	5
Aba	0.494	41.617	3
Aba	0.494	41.233	3
Aba	0.494	43.283	3
Aba	0.494	44.583	3
Aba	0.494	46.833	3
Aba	0.494	41.25	3
Aba	0.494	41.933	3
Aba	0.494	44.617	3
Aba	0.079	44.983	1
Aba	0.079	33.267	1
Aba	0.079	33.217	1
Aba	0.079	45.367	1
Aba	0.657	38.15	4
Aba	0.657	32	4
Aba	0.657	30.45	4
Aba	0.657	32	4
Aba	0.957	36.033	5
Aba	0.957	40.5	5
Aba	0.957	39.2	5
Aba	0.957	36.933	5
Aba	0.957	33.85	5
Aba	0.957	30.25	5
Aba	0.957	29.1	5
Aba	0.957	31.567	5
Aba	1.312	26.85	5
Aba	1.312	23.117	5
Aba	1.312	21.9	5
Aba	1.312	27.25	5
Aba	0.702	24.233	4
Aba	0.702	26.917	4
Aba	0.702	27.667	4
Aba	0.702	22.483	4
Aba	0.657	27.467	4
Aba	0.657	28.9	4
Aba	0.657	30.517	4
Aba	0.657	29.333	4
Aba	0.657	28.417	4
Aba	0.657	25.5	4
Aba	0.657	25.75	4
Aba	0.657	26.733	4
Aba	0.702	24.617	4
Aba	0.702	30.3	4
Aba	0.702	30.667	4
Aba	0.702	31.067	4
Aba	0.463	28.683	3
Aba	0.463	31.467	3
Aba	0.463	31.067	3
Aba	0.463	31.733	3
Aba	0.576	30.6	3
Aba	0.576	28.783	3
Aba	0.576	29.633	3
Aba	0.576	31.5	3
Aba	0.576	31.617	3
Aba	0.576	31.7	3
Aba	0.576	29.45	3
Aba	0.576	29.917	3
Aba	0.657	27	4
Aba	0.657	29.917	4
Aba	0.657	31.133	4
Aba	0.657	28.267	4
Aba	0.079	28.683	1
Aba	0.079	30.317	1
Aba	0.079	33.2	1
Aba	0.079	31.617	1
Aba	0.576	28.083	3
Aba	0.576	27.65	3
Aba	0.576	32.467	3
Aba	0.576	28.283	3
Aba	0.576	31.667	3
Aba	0.576	30.183	3
Aba	0.576	32.4	3
Aba	0.576	29.25	3
Aba	0.314	30.667	2
Aba	0.314	31.767	2
Aba	0.314	32.95	2
Aba	0.314	33.717	2
Aba	-0.053	35.383	1
Aba	-0.053	34.25	1
Aba	-0.053	35.583	1
Aba	-0.053	35.233	1
Aba	0.079	34.183	1
Aba	0.079	33.233	1
Aba	0.079	33.183	1
Aba	0.079	33.883	1
Aba	0.079	34.717	1
Aba	0.079	36.133	1
Aba	0.079	47.6	1
Aba	0.079	46.183	1
Aba	0.494	46.633	3
Aba	0.494	45.967	3
Aba	0.494	48.95	3
Aba	0.494	50.317	3
Aba	0.48	50.9	3
Aba	0.48	48.333	3
Aba	0.48	47.75	3
Aba	0.48	50.183	3
Aba	-0.053	49.383	1
Aba	-0.053	49.233	1
Aba	-0.053	37.517	1
Aba	-0.053	38.833	1
Aba	-0.053	37.967	1
Aba	-0.053	51.983	1
Aba	-0.053	50.8	1
Aba	0.48	49.5	3
Aba	0.48	47.95	3
Aba	0.48	51.75	3
Aba	0.48	51.567	3
Aba	0.48	50.367	3
Aba	-0.166	49.983	1
Aba	-0.166	51.55	1
Aba	-0.528	57.717	1
Aba	-0.053	53.483	1
Aba	-0.053	53.483	1
Aba	-0.528	58.267	1
Aba	-0.528	37.217	1
Aba	-0.528	38	1
Aba	-0.053	36.95	1
Aba	-0.053	37.133	1
Aba	-0.053	36.783	1
Aba	-0.053	36.283	1
Aba	-0.053	34.95	1
Aba	-0.053	35.767	1
Aba	0.314	35	2
Aba	0.314	33.75	2
Aba	0.314	33.717	2
Aba	0.314	34.517	2
Aba	0.314	33.467	2
Aba	0.314	31.283	2
Aba	0.314	30.917	2
Aba	0.314	31.9	2
Aba	0.314	32.733	2
Aba	0.314	32.717	2
Aba	0.314	31.767	2
Aba	0.576	31.917	3
Aba	0.576	31.55	3
Aba	0.576	32.05	3
Aba	0.576	32.817	3
Aba	-0.449	33.867	1
Aba	-0.449	46.75	1
Aba	-0.449	33.9	1
Aba	0.314	34.233	2
Aba	0.118	37.05	1
Aba	-0.449	37	1
Aba	-0.449	50.917	1
Aba	-0.228	51.65	1
Aba	-0.228	48.45	1
Aba	-0.228	47.65	1
Aba	-0.228	46.817	1
Aba	0.118	39.6	1
Aba	0.118	38.133	1
Aba	0.118	38.15	1
Aba	0.118	48.65	1
Aba	0.118	52.483	1
Aba	0.118	51.3	1
Aba	0.118	39.55	1
Aba	0.118	48.65	1
Aba	0.118	37.267	1
Aba	0.118	51.533	1
Aba	0.118	48.417	1
Aba	0.118	45.2	1
Aba	0.118	46.933	1
Aba	0.118	46.4	1
Aba	-0.228	45.767	1
Aba	-0.228	44.1	1
Aba	-0.228	42.667	1
Aba	-0.228	47.017	1
Aba	-0.228	46.517	1
Aba	-0.228	41.783	1
Aba	-0.228	41.1	1
Aba	-0.228	40.6	1
Aba	0.388	39.75	3
Aba	0.388	38.367	3
Aba	0.388	38.833	3
Aba	0.388	39.567	3
Aba	0.182	41.783	2
Aba	0.337	43.167	2
Aba	0.337	41.9	2
Aba	0.337	39.583	2
Aba	0.23	38.75	2
Aba	0.23	38.483	2
Aba	0.23	38.933	2
Aba	0.23	34.8	2
Aba	0.388	36.3	3
Aba	0.388	38.383	3
Aba	0.388	38.067	3
Aba	0.388	36.667	3
Aba	0.766	34.933	4
Aba	0.766	35.583	4
Aba	0.766	34.217	4
Aba	0.766	33.733	4
Aba	0.766	33.033	4
Aba	0.766	37.367	4
Aba	0.766	34.733	4
Aba	0.766	32.983	4
Aba	0.385	34.117	3
Aba	0.385	34.75	3
Aba	0.385	35.467	3
Aba	0.385	36.05	3
Aba	0.225	37.267	2
Aba	0.225	37.767	2
Aba	0.225	41	2
Aba	0.225	38.983	2
Aba	0.388	39.65	3
Aba	0.388	36.4	3
Aba	0.388	37.317	3
Aba	0.388	38.15	3
Aba	0.388	38.65	3
Aba	0.388	41.1	3
Aba	0.388	42.5	3
Aba	-0.228	45.567	1
Aba	-0.228	45.9	1
Aba	-0.449	44	1
Aba	-0.449	47.417	1
Aba	-0.449	45.6	1
Aba	-0.449	45.167	1
Aba	0.225	42.1	2
Aba	0.225	42.983	2
Aba	0.225	40.65	2
Aba	0.225	41.633	2
Aba	0.225	40.667	2
Aba	0.225	39.833	2
Aba	0.225	43.617	2
Aba	0.225	42.6	2
Aba	-0.449	44.05	1
Aba	-0.449	47.4	1
Aba	-0.449	46.217	1
Aba	-0.449	44.333	1
Aba	0.576	34.517	3
Aba	0.576	34.05	3
Aba	0.576	31.167	3
Aba	0.576	33.717	3
Aba	0.576	43.967	3
Aba	0.576	44.883	3
Aba	0.576	41.217	3
Aba	0.576	42.567	3
Aba	0.576	45.017	3
Aba	0.576	42.517	3
Aba	0.576	41.217	3
Aba	0.576	40.633	3
Aba	0.225	39.283	2
Aba	0.225	38.983	2
Aba	0.225	36.867	2
Aba	0.225	39.633	2
Aba	0.385	36.35	3
Aba	0.385	35.467	3
Aba	0.385	35.983	3
Aba	0.385	35.35	3
Aba	0.463	33.517	3
Aba	0.463	41.783	3
Aba	0.463	33.283	3
Aba	0.463	32.083	3
Aba	0.463	31.4	3
Aba	0.463	33.333	3
Aba	0.463	29.767	3
Aba	0.463	30.55	3
Aba	0.577	26.85	4
Aba	0.577	27.75	4
Aba	0.577	25.417	4
Aba	0.577	27.517	4
Aba	-0.023	29.933	1
Aba	-0.023	26.417	1
Aba	-0.023	28.383	1
Aba	-0.023	29.017	1
Aba	0.385	31.267	3
Aba	0.385	32.2	3
Aba	0.385	34.65	3
Aba	0.385	32.367	3
Aba	0.385	32.233	3
Aba	0.385	31	3
Aba	0.385	30.8	3
Aba	0.385	33.117	3
Aba	0.766	31.15	4
Aba	0.766	31.2	4
Aba	0.766	30.35	4
Aba	0.766	29.617	4
Aba	0.766	28.4	4
Aba	0.766	29.65	4
Aba	0.738	28.65	4
Aba	0.738	27.3	4
Aba	-0.023	26.533	1
Aba	0.385	30.55	3
Aba	0.385	30.567	3
Aba	-0.023	28.4	1
Aba	-0.023	27.95	1
Aba	-0.023	25.717	1
Aba	-0.023	22.633	1
Aba	-0.023	25.867	1
Aba	0.738	24.65	4
Aba	0.738	26.117	4
Aba	0.738	27.5	4
Aba	0.738	25.367	4
Aba	0.738	27.4	4
Aba	0.738	28.267	4
Aba	0.316	29.567	2
Aba	0.316	28.783	2
Aba	0.383	25.9	3
Aba	-0.023	24.883	1
Aba	-0.023	21.767	1
Aba	0.383	20.483	3
Aba	0.383	21.017	3
Aba	-0.023	22.267	1
Aba	-0.023	22.2	1
Aba	-0.023	24.3	1
Aba	-0.023	27.167	1
Aba	-0.023	25.833	1
Aba	-0.023	24.65	1
Aba	0.577	24.433	4
Aba	0.577	23.1	4
Aba	0.577	23.083	4
Aba	0.577	19.283	4
Aba	0.577	21.617	4
Aba	0.866	20.167	5
Aba	0.866	18.667	5
Aba	0.866	19.083	5
Aba	0.866	16.867	5
Aba	0.866	20	5
Aba	0.866	17.9	5
Aba	0.383	20.383	3
Aba	0.383	21.133	3
Aba	0.383	21.633	3
Aba	0.383	20.083	3
Aba	0.383	21.533	3
Aba	0.383	19.05	3
Aba	0.539	19.483	3
Aba	0.539	17.95	3
Aba	0.441	16.767	3
Aba	0.866	18.05	5
Aba	0.866	16.583	5
Aba	0.441	16.467	3
Aba	0.441	16.55	3
Aba	0.441	18.6	3
Aba	0.441	18.317	3
Aba	0.441	17.85	3
Aba	0.441	16.367	3
Aba	0.259	16.05	2
Aba	0.259	16.983	2
Aba	0.441	18.067	3
Aba	0.539	18.567	3
Aba	0.634	19.733	4
Aba	0.634	21.9	4
Aba	0.539	21.467	3
Aba	0.539	21.683	3
Aba	0.539	20.583	3
Aba	0.539	18.4	3
Aba	0.539	19.5	3
Aba	0.539	21.95	3
Aba	0.539	24.117	3
Aba	0.539	23.55	3
Aba	0.539	22.167	3
Aba	0.539	22.45	3
Aba	0.634	21.55	4
Aba	0.634	24.817	4
Aba	0.539	23.7	3
Aba	0.222	25.967	2
Aba	0.78	29.5	4
Aba	0.78	25.817	4
Aba	0.78	24.117	4
Aba	0.78	26.017	4
Aba	0.78	25.633	4
Aba	0.78	25.45	4
Aba	0.316	26.133	2
Aba	0.316	25.217	2
Aba	0.78	23.967	4
Aba	0.539	23.3	3
Aba	0.539	23.35	3
Aba	0.383	22.767	3
Aba	0.383	24.15	3
Aba	0.383	24.45	3
Aba	0.383	22.983	3
Aba	0.383	23.817	3
Aba	0.383	24.717	3
Aba	0.316	27.367	2
Aba	0.316	26.067	2
Aba	0.316	26.867	2
Aba	0.316	27.7	2
Aba	0.316	29.533	2
Aba	0.316	28.4	2
Aba	0.316	27.7	2
Aba	0.316	30.7	2
Aba	0.178	29.633	2
Aba	0.178	29.95	2
Aba	0.178	30.117	2
Aba	0.178	28.35	2
Aba	0.178	28.617	2
Aba	0.178	29.65	2
Aba	0.548	29.7	3
Aba	0.548	28.083	3
Aba	0.78	28.033	4
Aba	0.316	27.2	2
Aba	0.316	27.1	2
Aba	0.78	26.8	4
Aba	0.78	26.95	4
Aba	0.78	27.633	4
Aba	0.78	27.783	4
Aba	0.78	27.817	4
Aba	0.78	29.633	4
Aba	0.222	28.75	2
Aba	0.222	29.883	2
Aba	0.78	28.767	4
Aba	0.548	30.7	3
Aba	0.235	30.133	2
Aba	0.235	30.917	2
Aba	0.548	31.567	3
Aba	0.548	32.25	3
Aba	0.548	31.267	3
Aba	0.548	33.883	3
Aba	0.548	35.267	3
Aba	0.235	32.033	2
Aba	0.235	33.517	2
Aba	0.469	35.767	3
Aba	0.548	35.383	3
Aba	0.548	36.05	3
Aba	0.931	36.617	5
Aba	0.931	37.183	5
Aba	0.931	34.067	5
Aba	0.548	35.383	3
Aba	0.548	32.683	3
Aba	0.548	31.167	3
Aba	0.178	30.917	2
Aba	0.178	33.217	2
Aba	0.178	34.1	2
Aba	0.178	31.4	2
Aba	0.178	34.183	2
Aba	0.178	34.567	2
Aba	0.931	35.767	5
Aba	0.931	35.367	5
Aba	0.931	36.567	5
Aba	0.931	35.4	5
Aba	0.931	32.433	5
Aba	0.931	31.75	5
Aba	0.666	33.317	4
Aba	0.666	34.633	4
Aba	0.666	37.667	4
Aba	0.666	37.617	4
Aba	0.666	35.9	4
Aba	0.666	35.767	4
Aba	0.201	33.233	2
Aba	0.201	35.767	2
Aba	0.201	32.783	2
Aba	0.201	32.6	2
Aba	0.201	30.317	2
Aba	0.201	32.6	2
Aba	0.178	32.55	2
Aba	0.178	32.533	2
Aba	0.178	30.667	2
Aba	0.201	30.75	2
Aba	0.201	30.75	2
Aba	0.178	31.133	2
Aba	0.316	30.583	2
Aba	0.316	30.5	2
Aba	0.738	29.6	4
Aba	0.738	30.933	4
Aba	0.738	28.967	4
Aba	0.738	28.133	4
Aba	0.738	29.55	4
Aba	0.738	29.9	4
Aba	0.201	31.967	2
Aba	0.201	30.533	2
Aba	0.201	31.467	2
Aba	0.201	32.417	2
Aba	0.201	33.183	2
Aba	0.23	32.833	2
Aba	0.23	34.967	2
Aba	0.201	31.383	2
Aba	0.738	30.75	4
Aba	0.738	30.15	4
Aba	0.766	30.817	4
Aba	0.766	30.85	4
Aba	0.766	32.433	4
Aba	0.766	31.167	4
Aba	0.766	32.667	4
Aba	0.766	33.817	4
Aba	0.23	34.4	2
Aba	0.23	33.817	2
Aba	0.23	35.017	2
Aba	0.23	34.9	2
Aba	0.23	37.133	2
Aba	0.23	38.183	2
Aba	0.23	36.317	2
Aba	0.23	35.717	2
Aba	0.23	34.6	2
Aba	0.201	33.683	2
Aba	0.201	36.4	2
Aba	0.23	36.917	2
Aba	0.337	37.767	2
Aba	0.666	37.1	4
Aba	0.666	37.55	4
Aba	0.337	38.433	2
Aba	0.337	39.7	2
Aba	0.337	40.667	2
Aba	0.337	42.033	2
Aba	0.337	42.05	2
Aba	0.337	50.533	2
Aba	0.337	40.467	2
Aba	0.337	39.1	2
Aba	0.666	39.467	4
Aba	0.666	40.083	4
Aba	0.337	50.533	2
Aba	0.005	52.4	1
Aba	0.666	47.833	4
Aba	0.666	47.933	4
Aba	0.666	38.317	4
Aba	0.666	37.85	4
Aba	0.666	36.633	4
Aba	0.666	38.8	4
Aba	0.931	34.5	5
Aba	0.931	35.117	5
Aba	0.931	34.4	5
Aba	0.931	35.317	5
Aba	0.931	42.217	5
Aba	0.931	34.717	5
Aba	0.931	39.933	5
Aba	0.931	38.767	5
Aba	0.931	37.95	5
Aba	0.337	43.183	2
Aba	0.174	51.883	2
Aba	-0.13	50.333	1
Aba	-0.13	49.5	1
Aba	-0.13	53.45	1
Aba	0.462	52.583	3
Aba	0.462	50.333	3
Aba	0.174	52.617	2
Aba	0.174	52.583	2
Aba	0.174	53.883	2
Aba	0.174	55.2	2
Aba	0.174	52.583	2
Aba	-0.314	55.167	1
Aba	-0.314	55.417	1
Aba	-0.314	48.167	1
Aba	-0.314	50.05	1
Aba	0.174	51.433	2
Aba	0.174	50.033	2
Aba	0.174	51.583	2
Aba	0.174	51.883	2
Aba	0.174	56.7	2
Aba	0.469	40.083	3
Aba	0.469	40.867	3
Aba	0.469	40.567	3
Aba	0.469	39.317	3
Aba	0.319	39.083	2
Aba	0.319	39.667	2
Aba	0.319	49.85	2
Aba	0.319	53.217	2
Aba	0.319	49.25	2
Aba	0.319	48.383	2
Aba	0.319	45.567	2
Aba	0.319	44.5	2
Aba	0.195	46.633	2
Aba	0.195	47.983	2
Aba	0.195	45.9	2
Aba	0.195	44.433	2
Aba	0.195	42.017	2
Aba	0.195	40.617	2
Aba	0.195	42.817	2
Aba	0.195	40.65	2
Aba	-0.093	41.217	1
Aba	-0.093	47.283	1
Aba	-0.093	41.7	1
Aba	-0.093	50.683	1
Aba	-0.093	48.283	1
Aba	-0.093	49.867	1
Aba	-0.021	49.517	1
Aba	-0.021	49.817	1
Aba	-0.021	48.633	1
Aba	-0.021	48.783	1
Aba	-0.021	48.683	1
Aba	-0.021	48.783	1
Aba	0.562	45.617	3
Aba	0.562	42.383	3
Aba	0.562	42.117	3
Aba	0.562	44.317	3
Aba	0.562	46.717	3
Aba	0.562	46.133	3
Aba	0.562	47.417	3
Aba	0.562	47.633	3
Aba	0.562	44.7	3
Aba	0.562	42.7	3
Aba	0.562	41.05	3
Aba	0.562	44.75	3
Aba	0.562	43.283	3
Aba	0.562	41.8	3
Aba	0.562	40.367	3
Aba	0.562	42.383	3
Aba	0.699	39.533	4
Aba	0.699	39.967	4
Aba	0.699	38.7	4
Aba	0.699	38.117	4
Aba	0.699	37.633	4
Aba	0.699	39.8	4
Aba	0.699	41.25	4
Aba	0.699	38.95	4
Aba	0.699	41.733	4
Aba	0.699	37.217	4
Aba	0.699	36.4	4
Aba	0.699	37.483	4
Aba	0.249	38.683	2
Aba	0.249	37.6	2
Aba	0.249	31.983	2
Aba	0.249	37.183	2
Aba	0.249	33.25	2
Aba	0.249	32.533	2
Aba	0.249	32.1	2
Aba	0.249	32.85	2
Aba	0.699	34.633	4
Aba	0.699	34.2	4
Aba	0.699	37.817	4
Aba	0.699	38.367	4
Aba	0.153	37.45	1
Aba	0.153	35.033	1
Aba	0.153	33.667	1
Aba	0.864	32.117	5
Aba	0.864	32	5
Aba	0.864	31.2	5
Aba	0.864	31.483	5
Aba	0.864	32.3	5
Aba	0.864	31.383	5
Aba	0.864	32.8	5
Aba	0.864	32.417	5
Aba	0.153	33.25	1
Aba	0.153	33.483	1
Aba	0.153	34.433	1
Aba	0.153	36.15	1
Aba	0.153	37.833	1
Aba	0.153	39.55	1
Aba	0.153	38.85	1
Aba	0.153	37.783	1
Aba	0.153	36.667	1
Aba	0.153	37.1	1
Aba	0.153	38.583	1
Aba	0.153	38.15	1
Aba	0.195	41.083	2
Aba	0.195	38.167	2
Aba	0.195	39.467	2
Aba	0.195	40.933	2
Aba	0.195	42.183	2
Aba	0.195	40.333	2
Aba	0.195	39.2	2
Aba	0.195	43.433	2
Aba	0.319	41.633	2
Aba	0.319	40.567	2
Aba	0.319	40.167	2
Aba	0.319	43.367	2
Aba	0.34	37.567	2
Aba	0.34	36.633	2
Aba	0.34	35.3	2
Aba	0.34	37.317	2
Aba	0.34	41.467	2
Aba	0.34	42.333	2
Aba	0.34	33.317	2
Aba	0.34	35.4	2
Aba	0.319	38.75	2
Aba	0.319	40.1	2
Aba	0.319	39.667	2
Aba	0.319	38.733	2
Aba	0.469	38.033	3
Aba	0.469	36.1	3
Aba	0.469	36.583	3
Aba	0.469	38.767	3
Aba	0.469	37.2	3
Aba	0.469	36.533	3
Aba	0.235	34.417	2
Aba	0.235	33.3	2
Aba	0.235	33.067	2
Aba	0.235	34.1	2
Aba	0.235	36.35	2
Aba	0.235	35.833	2
Aba	0.235	34.883	2
Aba	0.235	32.933	2
Aba	0.235	32.067	2
Aba	0.34	30.583	2
Aba	0.235	31.233	2
Aba	0.235	32.1	2
Aba	0.235	32.85	2
Aba	0.235	30.95	2
Aba	0.235	30.267	2
Aba	0.222	31.017	2
Aba	0.222	30.967	2
Aba	0.222	28.15	2
Aba	0.222	26.883	2
Aba	0.222	27.083	2
Aba	0.222	29.383	2
Aba	0.297	28.817	2
Aba	0.297	27.3	2
Aba	0.297	30.6	2
Aba	0.297	30.383	2
Aba	0.297	31.667	2
Aba	0.297	32.2	2
Aba	0.34	32.017	2
Aba	0.34	32.4	2
Aba	0.34	32.467	2
Aba	0.34	32.783	2
Aba	0.34	32.7	2
Aba	0.34	33.933	2
Aba	0.34	35.2	2
Aba	0.34	33.7	2
Aba	0.297	32.9	2
Aba	0.297	32	2
Aba	0.297	30.667	2
Aba	0.297	30.367	2
Aba	0.297	30	2
Aba	0.297	29.733	2
Aba	0.297	26.467	2
Aba	0.297	26.85	2
Aba	0.184	26.317	2
Aba	0.184	27.583	2
Aba	0.184	27.583	2
Aba	0.184	26.017	2
Aba	0.184	25.467	2
Aba	0.184	26.683	2
Aba	0.184	26.6	2
Aba	0.184	24.9	2
Aba	0.297	26.7	2
Aba	0.297	27.95	2
Aba	0.297	29.25	2
Aba	0.297	30.633	2
Aba	0.297	26.333	2
Aba	0.297	26.317	2
Aba	0.222	24.8	2
Aba	0.222	25.95	2
Aba	0.222	26.35	2
Aba	0.222	25.4	2
Aba	0.222	25.933	2
Aba	0.634	23.267	4
Aba	0.634	24.433	4
Aba	0.634	22.133	4
Aba	0.634	22.467	4
Aba	0.634	26.667	4
Aba	0.634	24.533	4
Aba	0.184	25.05	2
Aba	0.184	26.35	2
Aba	0.184	22.917	2
Aba	0.184	23.033	2
Aba	0.634	22.483	4
Aba	0.634	22.583	4
Aba	0.634	21.15	4
Aba	0.634	23.267	4
Aba	0.634	18.933	4
Aba	0.634	19.583	4
Aba	0.259	18.6	2
Aba	0.259	18.2	2
Aba	0.259	16.983	2
Aba	0.259	18.25	2
Aba	0.259	20.15	2
Aba	0.259	19.333	2
Aba	0.524	24.4	3
Aba	0.524	20.15	3
Aba	0.524	20.917	3
Aba	0.524	21.067	3
Aba	0.524	23.483	3
Aba	0.524	22.967	3
Aba	0.184	23.933	2
Aba	0.184	24.9	2
Aba	0.184	24.683	2
Aba	0.184	24.15	2
Aba	0.184	24.45	2
Aba	0.184	25.3	2
Aba	0.184	25.867	2
Aba	0.184	24.917	2
Aba	0.524	24.917	3
Aba	0.524	23.15	3
Aba	0.524	22.817	3
Aba	0.524	25.733	3
Aba	0	26.65	1
Aba	0	25.833	1
Aba	0	27.783	1
Aba	0.404	27.65	3
Aba	0.404	27.583	3
Aba	0.404	25.667	3
Aba	0.404	27.583	3
Aba	0.404	27.95	3
Aba	0.404	29.15	3
Aba	0.404	29.967	3
Aba	0.404	29.917	3
Aba	0.864	28.767	5
Aba	0.864	29.2	5
Aba	0.864	28.35	5
Aba	0.864	29.283	5
Aba	0.864	30.05	5
Aba	0.864	29.283	5
Aba	0.864	29.967	5
Aba	0.404	27.75	3
Aba	0.853	38.333	5
Aba	0.853	38.033	5
Aba	-0.084	41.317	1
Aba	-0.084	40.683	1
Aba	-0.084	41.883	1
Aba	-0.084	42.717	1
Aba	-0.084	40.783	1
Aba	-0.084	40.367	1
Aba	-0.084	42.617	1
Aba	-0.084	42.067	1
Aba	-0.084	40.467	1
Aba	-0.314	42.367	1
Aba	-0.314	43.05	1
Aba	-0.314	42.167	1
Aba	-0.314	43.5	1
Aba	-0.314	42.933	1
Aba	-0.084	43.133	1
Aba	-0.084	43.317	1
Aba	-0.084	42.767	1
Aba	0.199	41.483	2
Aba	0.199	39.183	2
Aba	0.199	41.133	2
Aba	0.199	41.2	2
Aba	-0.13	44.067	1
Aba	-0.13	46.817	1
Aba	-0.13	41.683	1
Aba	-0.13	41.183	1
Aba	-0.13	41.367	1
Aba	-0.13	42.1	1
Aba	-0.13	42.717	1
Aba	-0.13	42.433	1
Aba	0.199	42.583	2
Aba	0.199	41.3	2
Aba	0.199	41.9	2
Aba	0.199	41.85	2
Aba	-0.528	55.567	1
Aba	-0.528	55.567	1
Aba	-0.366	54.317	1
Aba	-0.366	54.05	1
Aba	-0.366	52.45	1
Aba	-0.366	52.433	1
Aba	-0.409	54.217	1
Aba	-0.366	52.3	1
Aba	0.143	52.85	1
[truncated: 88,857 more rows]

## Sheet: Figure_4
city	coord_x	coord_y	wiq	tt1_5	col
Benin City	5.28151	5.91856	3	3	#e66101
Benin City	5.28673	5.91851	3	3	#e66101
Benin City	5.30764	5.94463	2	3	#fdb863
Benin City	5.30764	5.93936	2	3	#fdb863
Benin City	5.30764	5.9341	2	3	#fdb863
Benin City	5.30241	5.92889	2	3	#fdb863
Benin City	5.29196	5.92898	2	3	#fdb863
Benin City	5.29718	5.92894	2	3	#fdb863
Benin City	5.29718	5.92367	2	3	#fdb863
Benin City	5.29196	5.92372	2	3	#fdb863
Benin City	5.29196	5.91846	3	3	#e66101
Benin City	5.29718	5.91841	4	3	#e66101
Benin City	5.30241	5.91836	4	3	#e66101
Benin City	5.30241	5.92362	2	3	#fdb863
Benin City	5.29196	5.90794	3	3	#e66101
Benin City	5.29718	5.91315	4	3	#e66101
Benin City	5.29196	5.9132	3	3	#e66101
Benin City	5.28673	5.91325	3	3	#e66101
Benin City	5.28151	5.9133	3	3	#e66101
Benin City	5.27628	5.91335	3	3	#e66101
Benin City	5.27106	5.9134	3	3	#e66101
Benin City	5.27628	5.90808	3	3	#e66101
Benin City	5.31809	5.934	2	3	#fdb863
Benin City	5.31286	5.93405	2	3	#fdb863
Benin City	5.31286	5.93931	2	3	#fdb863
Benin City	5.31286	5.94458	2	3	#fdb863
Benin City	5.31809	5.94453	2	3	#fdb863
Benin City	5.31809	5.93926	2	3	#fdb863
Benin City	5.34947	5.97582	1	3	#fdb863
Benin City	5.34947	5.97055	1	3	#fdb863
Benin City	5.34424	5.9706	1	3	#fdb863
Benin City	5.34424	5.97587	1	3	#fdb863
Benin City	5.34424	5.96007	1	3	#fdb863
Benin City	5.34424	5.96533	1	3	#fdb863
Benin City	5.34947	5.96528	1	3	#fdb863
Benin City	5.34947	5.96002	1	3	#fdb863
Benin City	5.3547	5.9705	1	3	#fdb863
Benin City	5.35994	5.97045	1	3	#fdb863
Benin City	5.3547	6.01791	2	3	#fdb863
Benin City	5.35994	6.01786	2	3	#fdb863
Benin City	5.34947	6.01797	2	3	#fdb863
Benin City	5.34424	6.01802	2	3	#fdb863
Benin City	5.33901	6.01807	2	3	#fdb863
Benin City	5.33378	6.01812	2	3	#fdb863
Benin City	5.32332	6.01295	2	3	#fdb863
Benin City	5.32332	6.00241	2	3	#fdb863
Benin City	5.32332	6.00768	2	3	#fdb863
Benin City	5.31809	6.00773	2	3	#fdb863
Benin City	5.31809	6.00246	2	3	#fdb863
Benin City	5.31809	6.013	2	3	#fdb863
Benin City	5.30241	6.01315	2	3	#fdb863
Benin City	5.30764	6.0131	2	3	#fdb863
Benin City	5.30764	6.00783	2	3	#fdb863
Benin City	5.30241	6.00788	2	3	#fdb863
Benin City	5.30241	6.00261	2	3	#fdb863
Benin City	5.30764	6.00256	2	3	#fdb863
Benin City	5.27106	5.98711	2	3	#fdb863
Benin City	5.27628	5.98706	2	3	#fdb863
Benin City	5.27628	5.99233	2	3	#fdb863
Benin City	5.27106	5.99238	2	3	#fdb863
Benin City	5.26583	5.99243	2	3	#fdb863
Benin City	5.26583	5.98716	2	3	#fdb863
Benin City	5.25016	5.96097	2	3	#fdb863
Benin City	5.25016	5.96624	2	3	#fdb863
Benin City	5.26061	6.02937	2	3	#fdb863
Benin City	5.26583	6.03986	2	3	#fdb863
Benin City	5.34947	6.23973	3	3	#e66101
Benin City	5.34947	6.23444	3	3	#e66101
Benin City	5.3547	6.21852	4	3	#e66101
Benin City	5.35994	6.21847	4	3	#e66101
Benin City	5.35994	6.21318	4	3	#e66101
Benin City	5.36517	6.21312	4	3	#e66101
Benin City	5.3704	6.21307	4	3	#e66101
Benin City	5.3704	6.21836	4	3	#e66101
Benin City	5.36517	6.21841	4	3	#e66101
Benin City	5.36517	6.2237	4	3	#e66101
Benin City	5.3704	6.22365	4	3	#e66101
Benin City	5.3704	6.22894	4	3	#e66101
Benin City	5.36517	6.22899	4	3	#e66101
Benin City	5.35994	6.22904	3	3	#e66101
Benin City	5.35994	6.22375	4	3	#e66101
Benin City	5.3547	6.23438	3	3	#e66101
Benin City	5.35994	6.23433	3	3	#e66101
Benin City	5.35994	6.23962	3	3	#e66101
Benin City	5.3547	6.23967	3	3	#e66101
Benin City	5.3547	6.24496	3	3	#e66101
Benin City	5.35994	6.2502	3	3	#e66101
Benin City	5.35994	6.24491	3	3	#e66101
Benin City	5.36517	6.24486	3	3	#e66101
Benin City	5.36517	6.25015	3	3	#e66101
Benin City	5.39134	6.24459	4	3	#e66101
Benin City	5.39134	6.2393	4	3	#e66101
Benin City	5.37563	6.22888	4	3	#e66101
Benin City	5.37563	6.22359	4	3	#e66101
Benin City	5.37563	6.21831	4	3	#e66101
Benin City	5.37563	6.21302	4	3	#e66101
Benin City	5.3861	6.19177	4	3	#e66101
Benin City	5.38087	6.19711	4	3	#e66101
Benin City	5.38087	6.19182	4	3	#e66101
Benin City	5.37563	6.19187	4	3	#e66101
Benin City	5.37563	6.19716	4	3	#e66101
Benin City	5.36517	6.20784	4	3	#e66101
Benin City	5.35994	6.20789	4	3	#e66101
Benin City	5.36517	6.19198	4	3	#e66101
Benin City	5.3704	6.19193	4	3	#e66101
Benin City	5.3704	6.18664	4	3	#e66101
Benin City	5.3704	6.18136	4	3	#e66101
Benin City	5.36517	6.18141	4	3	#e66101
Benin City	5.36517	6.1867	4	3	#e66101
Benin City	5.35994	6.18146	4	3	#e66101
Benin City	5.35994	6.17618	4	3	#e66101
Benin City	5.3547	6.17095	4	3	#e66101
Benin City	5.35994	6.17089	4	3	#e66101
Benin City	5.36517	6.17084	4	3	#e66101
Benin City	5.36517	6.17613	4	3	#e66101
Benin City	5.3704	6.17607	4	3	#e66101
Benin City	5.3704	6.17079	4	3	#e66101
Benin City	5.37563	6.17074	4	3	#e66101
Benin City	5.38087	6.17597	4	3	#e66101
Benin City	5.37563	6.17602	4	3	#e66101
Benin City	5.37563	6.18131	4	3	#e66101
Benin City	5.37563	6.18659	4	3	#e66101
Benin City	5.38087	6.18654	4	3	#e66101
Benin City	5.38087	6.18125	4	3	#e66101
Benin City	5.3861	6.1812	3	3	#e66101
Benin City	5.3861	6.18648	3	3	#e66101
Benin City	5.39134	6.18643	3	3	#e66101
Benin City	5.39134	6.18115	3	3	#e66101
Benin City	5.39134	6.17586	3	3	#e66101
Benin City	5.3861	6.17592	3	3	#e66101
Benin City	5.3861	6.17063	3	3	#e66101
Benin City	5.39134	6.17058	3	3	#e66101
Benin City	5.39134	6.1653	3	3	#e66101
Benin City	5.39134	6.16001	3	3	#e66101
Benin City	5.3861	6.16007	3	3	#e66101
Benin City	5.3861	6.16535	3	3	#e66101
Benin City	5.37563	6.16545	4	3	#e66101
Benin City	5.37563	6.16017	4	3	#e66101
Benin City	5.39134	6.13361	4	3	#e66101
Benin City	5.39134	6.12833	4	3	#e66101
Benin City	5.3861	6.12838	4	3	#e66101
Benin City	5.3861	6.13366	4	3	#e66101
Benin City	5.36517	6.16028	4	3	#e66101
Benin City	5.3704	6.16022	4	3	#e66101
Benin City	5.3704	6.16551	4	3	#e66101
Benin City	5.36517	6.16556	4	3	#e66101
Benin City	5.35994	6.16561	4	3	#e66101
Benin City	5.35994	6.16033	5	3	#e66101
Benin City	5.34947	6.16043	5	3	#e66101
Benin City	5.34424	6.16049	5	3	#e66101
Benin City	5.33901	6.15526	5	3	#e66101
Benin City	5.33378	6.15003	5	3	#e66101
Benin City	5.33901	6.14997	5	3	#e66101
Benin City	5.34424	6.14992	5	3	#e66101
Benin City	5.34424	6.1552	5	3	#e66101
Benin City	5.34947	6.15515	5	3	#e66101
Benin City	5.34947	6.14987	5	3	#e66101
Benin City	5.34947	6.14459	5	3	#e66101
Benin City	5.34424	6.14464	5	3	#e66101
Benin City	5.33901	6.14469	5	3	#e66101
Benin City	5.33378	6.14474	5	3	#e66101
Benin City	5.32332	6.14485	5	3	#e66101
Benin City	5.32332	6.13957	5	3	#e66101
Benin City	5.31809	6.13434	4	3	#e66101
Benin City	5.31286	6.13439	4	3	#e66101
Benin City	5.31286	6.13967	4	3	#e66101
Benin City	5.31809	6.13962	5	3	#e66101
Benin City	5.31809	6.1449	1	3	#fdb863
Benin City	5.31286	6.14495	2	3	#fdb863
Benin City	5.28673	6.13465	4	3	#e66101
Benin City	5.28151	6.1347	4	3	#e66101
Benin City	5.28151	6.13998	4	3	#e66101
Benin City	5.28673	6.13993	4	3	#e66101
Benin City	5.28673	6.14521	2	3	#fdb863
Benin City	5.30764	6.145	2	3	#fdb863
Benin City	5.30764	6.13972	4	3	#e66101
Benin City	5.30241	6.13977	4	3	#e66101
Benin City	5.30241	6.14505	2	3	#fdb863
Benin City	5.29718	6.14511	2	3	#fdb863
Benin City	5.29196	6.14516	2	3	#fdb863
Benin City	5.29196	6.13988	4	3	#e66101
Benin City	5.29718	6.13982	4	3	#e66101
Benin City	5.29718	6.13454	4	3	#e66101
Benin City	5.29196	6.13459	4	3	#e66101
Benin City	5.30241	6.13449	4	3	#e66101
Benin City	5.30764	6.13444	4	3	#e66101
Benin City	5.28151	6.11358	4	3	#e66101
Benin City	5.28151	6.11886	4	3	#e66101
Benin City	5.26583	6.05041	2	3	#fdb863
Benin City	5.26583	6.04514	2	3	#fdb863
Benin City	5.27628	6.07668	5	3	#e66101
Benin City	5.31286	6.07105	5	3	#e66101
Benin City	5.31286	6.07633	5	3	#e66101
Benin City	5.428	6.05409	3	3	#e66101
Benin City	5.43323	6.05404	3	3	#e66101
Benin City	5.43323	6.05931	3	3	#e66101
Benin City	5.428	6.05937	3	3	#e66101
Benin City	5.42276	6.05942	3	3	#e66101
Benin City	5.41752	6.05947	3	3	#e66101
Benin City	5.41752	6.06474	3	3	#e66101
Benin City	5.41752	6.07002	3	3	#e66101
Benin City	5.42276	6.06997	3	3	#e66101
Benin City	5.42276	6.06469	3	3	#e66101
Benin City	5.43323	6.06459	3	3	#e66101
Benin City	5.43323	6.06986	3	3	#e66101
Benin City	5.428	6.1174	4	3	#e66101
Benin City	5.43323	6.11735	4	3	#e66101
Benin City	5.43323	6.11207	4	3	#e66101
Benin City	5.428	6.11212	4	3	#e66101
Benin City	5.44371	6.11196	4	3	#e66101
Benin City	5.44371	6.11724	4	3	#e66101
Benin City	5.44895	6.11719	4	3	#e66101
Benin City	5.45419	6.12242	2	3	#fdb863
Benin City	5.44895	6.11191	4	3	#e66101
Benin City	5.47516	6.10109	4	3	#e66101
Benin City	5.47516	6.09582	4	3	#e66101
Benin City	5.44371	6.06976	3	3	#e66101
Benin City	5.43847	6.06981	3	3	#e66101
Benin City	5.43847	6.06454	3	3	#e66101
Benin City	5.44371	6.06448	3	3	#e66101
Benin City	5.43847	6.05926	3	3	#e66101
Benin City	5.44371	6.04866	2	3	#fdb863
Benin City	5.44895	6.04861	2	3	#fdb863
Benin City	5.46992	6.05367	3	3	#e66101
Benin City	5.46992	6.05895	3	3	#e66101
Benin City	5.47516	6.05889	3	3	#e66101
Benin City	5.47516	6.05362	1	3	#fdb863
Benin City	5.47516	6.04835	1	3	#fdb863
Benin City	5.46992	6.0484	5	3	#e66101
Benin City	5.4804	6.0483	1	3	#fdb863
Benin City	5.4804	6.05357	1	3	#fdb863
Benin City	5.4804	6.05884	1	3	#fdb863
Benin City	5.50662	6.06912	3	3	#e66101
Benin City	5.50138	6.07445	4	3	#e66101
Benin City	5.50662	6.0744	3	3	#e66101
Benin City	5.51712	6.0532	3	2	#e66101
Benin City	5.51187	6.05325	3	3	#e66101
Benin City	5.50662	6.05858	3	3	#e66101
Benin City	5.50138	6.05863	3	3	#e66101
Benin City	5.50662	6.0533	3	3	#e66101
Benin City	5.51187	6.04798	3	3	#e66101
Benin City	5.51712	6.04793	3	2	#e66101
Benin City	5.51712	6.04265	3	2	#e66101
Benin City	5.52236	6.0426	3	2	#e66101
Benin City	5.52761	6.04255	3	2	#e66101
Benin City	5.53286	6.04249	3	2	#e66101
Benin City	5.55385	6.04755	3	2	#e66101
Benin City	5.5591	6.07913	1	2	#fdb863
Benin City	5.5591	6.08441	1	2	#fdb863
Benin City	5.51187	6.08489	4	3	#e66101
Benin City	5.51187	6.09017	4	3	#e66101
Benin City	5.49089	6.10093	4	3	#e66101
Benin City	5.49089	6.09566	4	3	#e66101
Benin City	5.4804	6.09576	4	3	#e66101
Benin City	5.48565	6.09571	4	3	#e66101
Benin City	5.48565	6.10099	4	3	#e66101
Benin City	5.4804	6.10104	4	3	#e66101
Benin City	5.49613	6.12199	4	3	#e66101
Benin City	5.48565	6.13265	4	3	#e66101
Benin City	5.49089	6.12732	4	3	#e66101
Benin City	5.49613	6.12727	4	3	#e66101
Benin City	5.49613	6.13255	1	3	#fdb863
Benin City	5.49089	6.1326	1	3	#fdb863
Benin City	5.49089	6.13788	1	3	#fdb863
Benin City	5.49613	6.13783	1	3	#fdb863
Benin City	5.49613	6.14311	1	3	#fdb863
Benin City	5.49089	6.14316	1	3	#fdb863
Benin City	5.4804	6.15911	2	1	#b2abd2
Benin City	5.4804	6.16439	2	1	#b2abd2
Benin City	5.48565	6.16434	2	1	#b2abd2
Benin City	5.49613	6.15367	1	1	#b2abd2
Benin City	5.49089	6.14844	1	1	#b2abd2
Benin City	5.49613	6.14839	1	1	#b2abd2
Benin City	5.50138	6.14833	1	1	#b2abd2
Benin City	5.50138	6.15361	1	1	#b2abd2
Benin City	5.51712	6.16401	4	1	#5e3c99
Benin City	5.51712	6.15873	4	1	#5e3c99
Benin City	5.51712	6.15345	4	1	#5e3c99
Benin City	5.51712	6.14817	4	3	#e66101
Benin City	5.51712	6.14289	4	3	#e66101
Benin City	5.51712	6.13761	3	3	#e66101
Benin City	5.50138	6.14305	1	3	#fdb863
Benin City	5.50138	6.13777	1	3	#fdb863
Benin City	5.52236	6.13228	3	3	#e66101
Benin City	5.52236	6.13756	3	3	#e66101
Benin City	5.52236	6.14284	4	3	#e66101
Benin City	5.52761	6.14278	4	3	#e66101
Benin City	5.52761	6.1375	3	3	#e66101
Benin City	5.53286	6.13745	3	3	#e66101
Benin City	5.53286	6.14273	4	3	#e66101
Benin City	5.5591	6.13718	4	3	#e66101
Benin City	5.5591	6.14246	4	3	#e66101
Benin City	5.5591	6.14774	4	3	#e66101
Benin City	5.5591	6.15302	4	3	#e66101
Benin City	5.5591	6.16358	4	1	#5e3c99
Benin City	5.5486	6.16369	1	1	#b2abd2
Benin City	5.54335	6.16374	1	1	#b2abd2
Benin City	5.53286	6.16385	4	1	#5e3c99
Benin City	5.52236	6.14812	4	3	#e66101
Benin City	5.52236	6.1534	4	3	#e66101
Benin City	5.52236	6.15868	4	1	#5e3c99
Benin City	5.52761	6.16391	4	1	#5e3c99
Benin City	5.52236	6.16396	4	1	#5e3c99
Benin City	5.52236	6.16924	4	1	#5e3c99
Benin City	5.52761	6.16919	4	1	#5e3c99
Benin City	5.53286	6.16913	1	1	#b2abd2
Benin City	5.54335	6.16902	1	1	#b2abd2
Benin City	5.5486	6.16897	1	1	#b2abd2
Benin City	5.5591	6.16886	4	1	#5e3c99
Benin City	5.5591	6.17414	4	1	#5e3c99
Benin City	5.55385	6.17948	1	1	#b2abd2
Benin City	5.5591	6.17943	4	1	#5e3c99
Benin City	5.5591	6.18471	3	1	#5e3c99
Benin City	5.55385	6.18476	3	1	#5e3c99
Benin City	5.5486	6.18482	3	1	#5e3c99
Benin City	5.5486	6.17953	1	1	#b2abd2
Benin City	5.54335	6.17959	1	1	#b2abd2
Benin City	5.54335	6.18487	3	1	#5e3c99
Benin City	5.54335	6.19016	3	1	#5e3c99
Benin City	5.54335	6.19544	3	1	#5e3c99
Benin City	5.5486	6.19538	3	1	#5e3c99
Benin City	5.5486	6.1901	3	1	#5e3c99
Benin City	5.55385	6.19005	3	1	#5e3c99
Benin City	5.5591	6.18999	3	1	#5e3c99
Benin City	5.5591	6.19528	3	1	#5e3c99
Benin City	5.55385	6.19533	3	1	#5e3c99
Benin City	5.55385	6.20061	3	1	#5e3c99
Benin City	5.5591	6.20056	3	1	#5e3c99
Benin City	5.5591	6.20585	3	1	#5e3c99
Benin City	5.55385	6.2059	3	1	#5e3c99
Benin City	5.5486	6.20596	3	1	#5e3c99
Benin City	5.5486	6.20067	3	1	#5e3c99
Benin City	5.54335	6.20073	3	1	#5e3c99
Benin City	5.54335	6.20601	3	1	#5e3c99
Benin City	5.53811	6.20606	3	1	#5e3c99
Benin City	5.53286	6.20612	4	1	#5e3c99
Benin City	5.53286	6.20083	2	1	#b2abd2
Benin City	5.53811	6.20078	3	1	#5e3c99
Benin City	5.53811	6.1955	3	1	#5e3c99
Benin City	5.53286	6.19555	2	1	#b2abd2
Benin City	5.52761	6.1956	2	1	#b2abd2
Benin City	5.52236	6.20094	2	1	#b2abd2
Benin City	5.52761	6.20089	2	1	#b2abd2
Benin City	5.52761	6.20617	4	1	#5e3c99
Benin City	5.52236	6.20623	4	1	#5e3c99
Benin City	5.51712	6.20628	4	1	#5e3c99
Benin City	5.51712	6.201	2	1	#b2abd2
Benin City	5.51187	6.20105	2	1	#b2abd2
Benin City	5.50138	6.20116	2	1	#b2abd2
Benin City	5.50662	6.20111	2	1	#b2abd2
Benin City	5.50662	6.19582	2	1	#b2abd2
Benin City	5.50138	6.19588	2	1	#b2abd2
Benin City	5.50138	6.19059	2	1	#b2abd2
Benin City	5.50662	6.19054	2	1	#b2abd2
Benin City	5.51187	6.19048	2	1	#b2abd2
Benin City	5.51187	6.19577	2	1	#b2abd2
Benin City	5.51712	6.19571	2	1	#b2abd2
Benin City	5.51712	6.19043	2	1	#b2abd2
Benin City	5.51712	6.18515	2	1	#b2abd2
Benin City	5.51187	6.1852	2	1	#b2abd2
Benin City	5.51712	6.17458	4	1	#5e3c99
Benin City	5.51712	6.1693	4	1	#5e3c99
Benin City	5.51187	6.16935	4	1	#5e3c99
Benin City	5.51187	6.17463	4	1	#5e3c99
Benin City	5.50138	6.16946	4	1	#5e3c99
Benin City	5.50138	6.17474	4	1	#5e3c99
Benin City	5.50138	6.18002	4	1	#5e3c99
Benin City	5.50662	6.17997	4	1	#5e3c99
Benin City	5.50662	6.18525	2	1	#b2abd2
Benin City	5.50138	6.18531	2	1	#b2abd2
Benin City	5.49613	6.18536	2	1	#b2abd2
Benin City	5.49089	6.18541	2	1	#b2abd2
Benin City	5.49089	6.18013	2	1	#b2abd2
Benin City	5.49613	6.18008	4	1	#5e3c99
Benin City	5.49613	6.17479	4	1	#5e3c99
Benin City	5.49613	6.16951	4	1	#5e3c99
Benin City	5.49089	6.16957	2	1	#b2abd2
Benin City	5.49089	6.17485	2	1	#b2abd2
Benin City	5.48565	6.1749	2	1	#b2abd2
Benin City	5.48565	6.16962	2	1	#b2abd2
Benin City	5.4804	6.16967	2	1	#b2abd2
Benin City	5.4804	6.17496	2	1	#b2abd2
Benin City	5.4804	6.18024	2	1	#b2abd2
Benin City	5.48565	6.18019	2	1	#b2abd2
Benin City	5.48565	6.18547	2	1	#b2abd2
Benin City	5.4804	6.18552	2	1	#b2abd2
Benin City	5.4804	6.19609	2	1	#b2abd2
Benin City	5.48565	6.19604	2	1	#b2abd2
Benin City	5.49089	6.1907	2	1	#b2abd2
Benin City	5.49613	6.19064	2	1	#b2abd2
Benin City	5.49613	6.19593	2	1	#b2abd2
Benin City	5.49089	6.19598	2	1	#b2abd2
Benin City	5.49089	6.20127	2	2	#fdb863
Benin City	5.49613	6.20122	2	2	#fdb863
Benin City	5.49089	6.20655	3	2	#e66101
Benin City	5.48565	6.20661	3	2	#e66101
Benin City	5.48565	6.20132	2	2	#fdb863
Benin City	5.4804	6.20138	2	1	#b2abd2
Benin City	5.47516	6.20672	3	1	#5e3c99
Benin City	5.46992	6.20677	3	1	#5e3c99
Benin City	5.46992	6.20148	2	1	#b2abd2
Benin City	5.47516	6.20143	2	1	#b2abd2
Benin City	5.47516	6.19615	2	1	#b2abd2
Benin City	5.46992	6.1962	2	1	#b2abd2
Benin City	5.46467	6.19625	2	1	#b2abd2
Benin City	5.46467	6.19097	2	1	#b2abd2
Benin City	5.45943	6.19102	2	1	#b2abd2
Benin City	5.45943	6.19631	2	1	#b2abd2
Benin City	5.46467	6.20154	2	1	#b2abd2
Benin City	5.46467	6.20682	3	1	#5e3c99
Benin City	5.45419	6.20165	2	1	#b2abd2
Benin City	5.43847	6.19124	4	3	#e66101
Benin City	5.44371	6.19118	2	1	#b2abd2
Benin City	5.44895	6.19113	2	1	#b2abd2
Benin City	5.45419	6.19636	2	1	#b2abd2
Benin City	5.45419	6.19108	2	1	#b2abd2
Benin City	5.45419	6.18579	2	1	#b2abd2
Benin City	5.45419	6.18051	2	1	#b2abd2
Benin City	5.44895	6.18056	4	1	#5e3c99
Benin City	5.44895	6.18584	2	1	#b2abd2
Benin City	5.44371	6.1859	4	1	#5e3c99
Benin City	5.44371	6.18062	4	1	#5e3c99
Benin City	5.44371	6.17533	4	1	#5e3c99
Benin City	5.44371	6.17005	4	1	#5e3c99
Benin City	5.44895	6.17	4	1	#5e3c99
Benin City	5.44895	6.17528	4	1	#5e3c99
Benin City	5.45419	6.17523	2	1	#b2abd2
Benin City	5.45419	6.16994	2	1	#b2abd2
Benin City	5.45943	6.16989	2	1	#b2abd2
Benin City	5.45943	6.17517	2	1	#b2abd2
Benin City	5.45943	6.18045	2	1	#b2abd2
Benin City	5.45943	6.18574	2	1	#b2abd2
Benin City	5.46467	6.18569	2	1	#b2abd2
Benin City	5.47516	6.18558	2	1	#b2abd2
Benin City	5.47516	6.18029	2	1	#b2abd2
Benin City	5.47516	6.17501	2	1	#b2abd2
Benin City	5.47516	6.16973	2	1	#b2abd2
Benin City	5.47516	6.16444	2	1	#b2abd2
Benin City	5.47516	6.15916	2	1	#b2abd2
Benin City	5.46992	6.15922	2	1	#b2abd2
Benin City	5.45943	6.15932	2	3	#fdb863
Benin City	5.46467	6.15927	2	1	#b2abd2
Benin City	5.46467	6.15399	2	3	#fdb863
Benin City	5.45943	6.15404	2	3	#fdb863
Benin City	5.45943	6.14876	2	3	#fdb863
Benin City	5.46992	6.15393	2	3	#fdb863
Benin City	5.47516	6.15388	2	1	#b2abd2
Benin City	5.45943	6.1382	2	3	#fdb863
Benin City	5.45943	6.14348	2	3	#fdb863
Benin City	5.45419	6.14353	2	3	#fdb863
Benin City	5.44895	6.14359	4	3	#e66101
Benin City	5.44895	6.13831	4	3	#e66101
Benin City	5.45419	6.13825	2	3	#fdb863
Benin City	5.45419	6.12769	2	3	#fdb863
Benin City	5.44371	6.13836	4	3	#e66101
Benin City	5.44371	6.14364	4	3	#e66101
Benin City	5.44371	6.1542	4	3	#e66101
Benin City	5.44371	6.14892	4	3	#e66101
Benin City	5.44895	6.14887	4	3	#e66101
Benin City	5.45419	6.14881	2	3	#fdb863
Benin City	5.45419	6.15409	2	3	#fdb863
Benin City	5.44895	6.15415	4	3	#e66101
Benin City	5.44895	6.15943	4	3	#e66101
Benin City	5.44371	6.15948	4	3	#e66101
Benin City	5.43323	6.16487	4	3	#e66101
Benin City	5.43323	6.15959	4	3	#e66101
Benin City	5.428	6.15964	4	3	#e66101
Benin City	5.428	6.16493	4	3	#e66101
Benin City	5.42276	6.16498	2	3	#fdb863
Benin City	5.41752	6.16503	2	3	#fdb863
Benin City	5.41752	6.15975	4	3	#e66101
Benin City	5.42276	6.1597	4	3	#e66101
Benin City	5.42276	6.15441	4	3	#e66101
Benin City	5.41752	6.15447	4	3	#e66101
Benin City	5.40705	6.15986	4	3	#e66101
Benin City	5.40705	6.16514	2	3	#fdb863
Benin City	5.40181	6.16519	3	3	#e66101
Benin City	5.40181	6.15991	3	3	#e66101
Benin City	5.40181	6.17047	3	3	#e66101
Benin City	5.40181	6.17576	3	3	#e66101
Benin City	5.40705	6.18627	2	3	#fdb863
Benin City	5.41228	6.18622	2	3	#fdb863
Benin City	5.41228	6.18093	2	3	#fdb863
Benin City	5.40705	6.1757	2	3	#fdb863
Benin City	5.40705	6.17042	2	3	#fdb863
Benin City	5.41752	6.17031	2	3	#fdb863
Benin City	5.41752	6.1756	2	3	#fdb863
Benin City	5.42276	6.17554	2	3	#fdb863
Benin City	5.42276	6.17026	2	3	#fdb863
Benin City	5.428	6.17021	4	3	#e66101
Benin City	5.43323	6.17016	4	3	#e66101
Benin City	5.43323	6.17544	4	3	#e66101
Benin City	5.428	6.17549	4	3	#e66101
Benin City	5.42276	6.18083	2	3	#fdb863
Benin City	5.41752	6.18088	2	3	#fdb863
Benin City	5.41752	6.18617	2	3	#fdb863
Benin City	5.41752	6.19674	2	3	#fdb863
Benin City	5.42276	6.19668	2	3	#fdb863
Benin City	5.41752	6.20202	2	3	#fdb863
Benin City	5.41752	6.20731	2	3	#fdb863
Benin City	5.41228	6.20736	2	3	#fdb863
Benin City	5.40705	6.20741	2	3	#fdb863
Benin City	5.40705	6.20213	2	3	#fdb863
Benin City	5.41228	6.20207	2	3	#fdb863
Benin City	5.41228	6.19679	2	3	#fdb863
Benin City	5.41228	6.1915	2	3	#fdb863
Benin City	5.40705	6.19156	2	3	#fdb863
Benin City	5.40705	6.19684	2	3	#fdb863
Benin City	5.40181	6.19689	2	3	#fdb863
Benin City	5.40181	6.19161	2	3	#fdb863
Benin City	5.40181	6.20218	2	3	#fdb863
Benin City	5.41228	6.21265	2	3	#fdb863
Benin City	5.40181	6.23919	4	3	#e66101
Benin City	5.39657	6.23925	4	3	#e66101
Benin City	5.39657	6.24454	4	3	#e66101
Benin City	5.40181	6.24448	4	3	#e66101
Benin City	5.43323	6.2283	4	3	#e66101
Benin City	5.43323	6.22301	4	3	#e66101
Benin City	5.41752	6.21259	2	3	#fdb863
Benin City	5.43323	6.21772	4	3	#e66101
Benin City	5.43323	6.21243	4	3	#e66101
Benin City	5.43847	6.21238	4	3	#e66101
Benin City	5.44371	6.21233	4	3	#e66101
Benin City	5.44371	6.21761	4	3	#e66101
Benin City	5.43847	6.21767	4	3	#e66101
Benin City	5.43847	6.22295	4	3	#e66101
Benin City	5.43847	6.22824	4	3	#e66101
Benin City	5.44371	6.22819	4	3	#e66101
Benin City	5.44371	6.2229	4	3	#e66101
Benin City	5.44895	6.22285	4	1	#5e3c99
Benin City	5.44895	6.22813	4	1	#5e3c99
Benin City	5.45419	6.22808	3	1	#5e3c99
Benin City	5.45419	6.22279	3	1	#5e3c99
Benin City	5.45419	6.21751	3	1	#5e3c99
Benin City	5.44895	6.21756	4	3	#e66101
Benin City	5.44895	6.21227	4	3	#e66101
Benin City	5.45943	6.21216	3	1	#5e3c99
Benin City	5.45943	6.21745	3	1	#5e3c99
Benin City	5.46467	6.2174	3	1	#5e3c99
Benin City	5.46467	6.21211	3	1	#5e3c99
Benin City	5.46992	6.21206	3	1	#5e3c99
Benin City	5.47516	6.212	3	1	#5e3c99
Benin City	5.47516	6.21729	3	1	#5e3c99
Benin City	5.46992	6.21734	3	1	#5e3c99
Benin City	5.46992	6.22263	3	1	#5e3c99
Benin City	5.47516	6.22258	3	1	#5e3c99
Benin City	5.47516	6.22786	3	1	#5e3c99
Benin City	5.46992	6.22792	3	1	#5e3c99
Benin City	5.46467	6.22797	3	1	#5e3c99
Benin City	5.46467	6.22268	3	1	#5e3c99
Benin City	5.45943	6.22274	3	1	#5e3c99
Benin City	5.45943	6.22803	3	1	#5e3c99
Benin City	5.46992	6.2332	2	1	#b2abd2
Benin City	5.47516	6.23315	2	1	#b2abd2
Benin City	5.47516	6.23844	2	1	#b2abd2
Benin City	5.45943	6.24389	3	1	#5e3c99
Benin City	5.45943	6.24918	3	1	#5e3c99
Benin City	5.45419	6.24923	3	1	#5e3c99
Benin City	5.44895	6.24929	4	1	#5e3c99
Benin City	5.44895	6.244	4	1	#5e3c99
Benin City	5.45419	6.24395	3	1	#5e3c99
Benin City	5.44371	6.25992	4	1	#5e3c99
Benin City	5.43847	6.27056	4	3	#e66101
Benin City	5.44371	6.2705	4	3	#e66101
Benin City	5.44371	6.26521	4	1	#5e3c99
Benin City	5.44895	6.26516	4	1	#5e3c99
Benin City	5.44895	6.27045	4	1	#5e3c99
Benin City	5.44895	6.25987	4	1	#5e3c99
Benin City	5.44895	6.25458	4	1	#5e3c99
Benin City	5.45419	6.25452	3	1	#5e3c99
Benin City	5.45943	6.25447	3	1	#5e3c99
Benin City	5.46992	6.25436	3	1	#5e3c99
Benin City	5.47516	6.25431	3	1	#5e3c99
Benin City	5.47516	6.2596	3	1	#5e3c99
Benin City	5.46992	6.25965	3	1	#5e3c99
Benin City	5.47516	6.27018	3	1	#5e3c99
Benin City	5.45943	6.28092	4	1	#5e3c99
Benin City	5.47516	6.27547	2	1	#b2abd2
Benin City	5.47516	6.28076	2	1	#b2abd2
Benin City	5.47516	6.28605	2	1	#b2abd2
Benin City	5.45943	6.28622	4	1	#5e3c99
Benin City	5.44895	6.28633	5	3	#e66101
Benin City	5.45419	6.28627	4	3	#e66101
Benin City	5.45419	6.28098	4	1	#5e3c99
Benin City	5.45419	6.27569	4	1	#5e3c99
Benin City	5.44895	6.27574	5	3	#e66101
Benin City	5.44895	6.28103	5	3	#e66101
Benin City	5.44371	6.28109	5	3	#e66101
Benin City	5.44371	6.2758	5	3	#e66101
Benin City	5.43847	6.27585	5	3	#e66101
Benin City	5.41752	6.28665	3	3	#e66101
Benin City	5.43323	6.2759	5	3	#e66101
Benin City	5.43323	6.27061	4	3	#e66101
Benin City	5.428	6.27067	4	3	#e66101
Benin City	5.428	6.26538	4	3	#e66101
Benin City	5.43323	6.26532	4	3	#e66101
Benin City	5.43323	6.26003	4	3	#e66101
Benin City	5.428	6.26009	4	3	#e66101
Benin City	5.41752	6.2549	4	3	#e66101
Benin City	5.41752	6.26019	4	3	#e66101
Benin City	5.41228	6.26025	3	3	#e66101
Benin City	5.41228	6.25496	4	3	#e66101
Benin City	5.40705	6.25501	3	3	#e66101
Benin City	5.40705	6.2603	3	3	#e66101
Benin City	5.40181	6.25506	3	3	#e66101
Benin City	5.428	6.37129	4	1	#5e3c99
Benin City	5.43323	6.37123	4	1	#5e3c99
Benin City	5.43323	6.36593	4	1	#5e3c99
Benin City	5.428	6.36599	4	1	#5e3c99
Benin City	5.428	6.36069	4	1	#5e3c99
Benin City	5.43323	6.36064	4	1	#5e3c99
Benin City	5.43323	6.35004	4	1	#5e3c99
Benin City	5.428	6.35009	4	1	#5e3c99
Benin City	5.428	6.34479	4	1	#5e3c99
Benin City	5.43323	6.34474	4	1	#5e3c99
Benin City	5.44371	6.34463	4	1	#5e3c99
Benin City	5.44895	6.34457	4	1	#5e3c99
Benin City	5.44895	6.34987	4	1	#5e3c99
Benin City	5.44371	6.34993	4	1	#5e3c99
Benin City	5.43847	6.36058	4	1	#5e3c99
Benin City	5.44371	6.36582	4	1	#5e3c99
Benin City	5.43847	6.36588	4	1	#5e3c99
Benin City	5.43847	6.37118	4	1	#5e3c99
Benin City	5.46992	6.37085	4	1	#5e3c99
Benin City	5.46992	6.37615	4	1	#5e3c99
Benin City	5.47516	6.37609	4	1	#5e3c99
Benin City	5.47516	6.37079	4	1	#5e3c99
Benin City	5.47516	6.36549	4	1	#5e3c99
Benin City	5.46992	6.36025	4	1	#5e3c99
Benin City	5.47516	6.36019	4	1	#5e3c99
Benin City	5.47516	6.35489	4	1	#5e3c99
Benin City	5.47516	6.3496	4	1	#5e3c99
Benin City	5.46992	6.34965	4	1	#5e3c99
Benin City	5.46992	6.35495	4	1	#5e3c99
Benin City	5.46467	6.35501	4	1	#5e3c99
Benin City	5.46467	6.34441	4	1	#5e3c99
Benin City	5.45943	6.33917	4	1	#5e3c99
Benin City	5.46467	6.33911	4	1	#5e3c99
Benin City	5.46992	6.34436	4	1	#5e3c99
Benin City	5.47516	6.3443	4	1	#5e3c99
Benin City	5.47516	6.33371	4	1	#5e3c99
Benin City	5.46992	6.32846	4	1	#5e3c99
Benin City	5.47516	6.32841	4	1	#5e3c99
Benin City	5.47516	6.32311	4	1	#5e3c99
Benin City	5.47516	6.31782	4	1	#5e3c99
Benin City	5.46992	6.31787	4	1	#5e3c99
Benin City	5.46992	6.32317	4	1	#5e3c99
Benin City	5.46467	6.32322	4	1	#5e3c99
Benin City	5.46467	6.31793	4	1	#5e3c99
Benin City	5.45943	6.31798	4	1	#5e3c99
Benin City	5.45943	6.32328	4	1	#5e3c99
Benin City	5.45943	6.32857	4	1	#5e3c99
Benin City	5.46467	6.32852	4	1	#5e3c99
Benin City	5.46467	6.33382	4	1	#5e3c99
Benin City	5.45943	6.33387	4	1	#5e3c99
Benin City	5.45419	6.33392	4	1	#5e3c99
Benin City	5.45419	6.32863	4	1	#5e3c99
Benin City	5.44895	6.32868	4	1	#5e3c99
Benin City	5.44895	6.33398	4	1	#5e3c99
Benin City	5.44895	6.32339	4	1	#5e3c99
Benin City	5.45419	6.32333	4	1	#5e3c99
Benin City	5.45419	6.31804	4	1	#5e3c99
Benin City	5.46467	6.31263	4	1	#5e3c99
Benin City	5.46992	6.31258	4	1	#5e3c99
Benin City	5.47516	6.31252	4	1	#5e3c99
Benin City	5.49089	6.31236	3	1	#5e3c99
Benin City	5.49613	6.3123	3	1	#5e3c99
Benin City	5.49089	6.29648	3	1	#5e3c99
Benin City	5.49613	6.29642	3	1	#5e3c99
Benin City	5.50138	6.29636	3	1	#5e3c99
Benin City	5.50138	6.30166	3	1	#5e3c99
Benin City	5.50662	6.3016	3	1	#5e3c99
Benin City	5.50662	6.29631	3	1	#5e3c99
Benin City	5.51187	6.29626	3	1	#5e3c99
Benin City	5.51712	6.2962	2	1	#b2abd2
Benin City	5.51712	6.30149	2	1	#b2abd2
Benin City	5.51187	6.30155	3	1	#5e3c99
Benin City	5.51187	6.30684	3	1	#5e3c99
Benin City	5.51712	6.30679	2	1	#b2abd2
Benin City	5.51712	6.31208	2	1	#b2abd2
Benin City	5.51187	6.31214	3	1	#5e3c99
Benin City	5.50662	6.31219	3	1	#5e3c99
Benin City	5.50662	6.3069	3	1	#5e3c99
Benin City	5.50138	6.30695	3	1	#5e3c99
Benin City	5.50138	6.31225	3	1	#5e3c99
Benin City	5.50138	6.31754	2	1	#b2abd2
Benin City	5.50138	6.32284	2	1	#b2abd2
Benin City	5.50662	6.32278	2	1	#b2abd2
Benin City	5.50662	6.31749	2	1	#b2abd2
Benin City	5.51187	6.31743	2	1	#b2abd2
Benin City	5.51712	6.31738	4	1	#5e3c99
Benin City	5.51712	6.32267	4	1	#5e3c99
Benin City	5.51187	6.32273	2	1	#b2abd2
Benin City	5.51187	6.32802	2	1	#b2abd2
Benin City	5.51712	6.32797	4	1	#5e3c99
Benin City	5.51712	6.33326	4	1	#5e3c99
Benin City	5.51187	6.33332	2	1	#b2abd2
Benin City	5.50662	6.33337	2	1	#b2abd2
Benin City	5.50662	6.32808	2	1	#b2abd2
Benin City	5.50138	6.32813	2	1	#b2abd2
Benin City	5.50138	6.33343	2	1	#b2abd2
Benin City	5.49613	6.3176	2	1	#b2abd2
Benin City	5.49089	6.31765	2	1	#b2abd2
Benin City	5.4804	6.32835	4	1	#5e3c99
Benin City	5.4804	6.33365	4	1	#5e3c99
Benin City	5.49613	6.34408	4	1	#5e3c99
Benin City	5.49089	6.34413	4	1	#5e3c99
Benin City	5.49089	6.34943	4	1	#5e3c99
Benin City	5.49613	6.34938	4	1	#5e3c99
Benin City	5.49613	6.35467	4	1	#5e3c99
Benin City	5.4804	6.36014	4	1	#5e3c99
Benin City	5.48565	6.36538	4	1	#5e3c99
Benin City	5.4804	6.36544	4	1	#5e3c99
Benin City	5.4804	6.37074	4	1	#5e3c99
Benin City	5.4804	6.37604	4	1	#5e3c99
Benin City	5.48565	6.37598	4	1	#5e3c99
Benin City	5.48565	6.37068	4	1	#5e3c99
Benin City	5.50138	6.35992	4	1	#5e3c99
Benin City	5.50662	6.35986	4	1	#5e3c99
Benin City	5.50662	6.36516	4	1	#5e3c99
Benin City	5.50138	6.36522	4	1	#5e3c99
Benin City	5.50138	6.37052	4	1	#5e3c99
Benin City	5.50138	6.37582	5	1	#5e3c99
Benin City	5.50662	6.37576	5	1	#5e3c99
Benin City	5.50662	6.37046	5	1	#5e3c99
Benin City	5.51712	6.37565	5	1	#5e3c99
Benin City	5.51712	6.37035	5	1	#5e3c99
Benin City	5.51712	6.36505	5	1	#5e3c99
Benin City	5.51712	6.35975	5	1	#5e3c99
Benin City	5.51712	6.35445	4	1	#5e3c99
Benin City	5.51712	6.34915	4	1	#5e3c99
Benin City	5.51187	6.34921	4	1	#5e3c99
Benin City	5.51187	6.35451	4	1	#5e3c99
Benin City	5.50662	6.35456	4	1	#5e3c99
Benin City	5.50138	6.35462	4	1	#5e3c99
Benin City	5.50138	6.34932	4	1	#5e3c99
Benin City	5.50662	6.34926	4	1	#5e3c99
Benin City	5.50662	6.34397	4	1	#5e3c99
Benin City	5.50138	6.34402	4	1	#5e3c99
Benin City	5.50138	6.33873	4	1	#5e3c99
Benin City	5.50662	6.33867	4	1	#5e3c99
Benin City	5.51187	6.33861	4	1	#5e3c99
Benin City	5.51187	6.34391	4	1	#5e3c99
Benin City	5.51712	6.34386	4	1	#5e3c99
Benin City	5.51712	6.33856	4	1	#5e3c99
Benin City	5.52236	6.3385	4	1	#5e3c99
Benin City	5.52236	6.3438	4	1	#5e3c99
Benin City	5.52761	6.34375	4	1	#5e3c99
Benin City	5.52761	6.33845	4	1	#5e3c99
Benin City	5.53286	6.33839	4	1	#5e3c99
Benin City	5.53811	6.33834	5	1	#5e3c99
Benin City	5.53811	6.34363	5	1	#5e3c99
Benin City	5.53286	6.34369	4	1	#5e3c99
Benin City	5.53286	6.34899	4	1	#5e3c99
Benin City	5.53811	6.34893	5	1	#5e3c99
Benin City	5.53811	6.35423	5	1	#5e3c99
Benin City	5.53286	6.35428	4	1	#5e3c99
Benin City	5.52761	6.35434	4	1	#5e3c99
Benin City	5.52761	6.34904	4	1	#5e3c99
Benin City	5.52236	6.3491	4	1	#5e3c99
Benin City	5.52236	6.3544	4	1	#5e3c99
Benin City	5.52236	6.35969	5	1	#5e3c99
Benin City	5.52761	6.35964	5	1	#5e3c99
Benin City	5.52761	6.36494	5	1	#5e3c99
Benin City	5.52236	6.36499	5	1	#5e3c99
Benin City	5.52236	6.37029	5	1	#5e3c99
Benin City	5.52236	6.37559	5	1	#5e3c99
Benin City	5.52761	6.37554	5	1	#5e3c99
Benin City	5.52761	6.37024	5	1	#5e3c99
Benin City	5.53286	6.37018	5	1	#5e3c99
Benin City	5.53286	6.37548	5	1	#5e3c99
Benin City	5.53811	6.37542	5	1	#5e3c99
Benin City	5.53811	6.37012	5	1	#5e3c99
Benin City	5.53811	6.36482	5	1	#5e3c99
Benin City	5.53286	6.36488	5	1	#5e3c99
Benin City	5.53286	6.35958	5	1	#5e3c99
Benin City	5.53811	6.35953	5	1	#5e3c99
Benin City	5.54335	6.35947	5	1	#5e3c99
Benin City	5.5486	6.35941	5	1	#5e3c99
Benin City	5.5486	6.36471	5	1	#5e3c99
Benin City	5.54335	6.36477	5	1	#5e3c99
Benin City	5.54335	6.37007	5	1	#5e3c99
Benin City	5.54335	6.37537	5	1	#5e3c99
Benin City	5.5486	6.37531	5	1	#5e3c99
Benin City	5.5486	6.37001	5	1	#5e3c99
Benin City	5.55385	6.36996	5	1	#5e3c99
Benin City	5.55385	6.37525	5	1	#5e3c99
Benin City	5.5591	6.3752	5	1	#5e3c99
Benin City	5.5591	6.3699	5	1	#5e3c99
Benin City	5.5591	6.3646	5	1	#5e3c99
Benin City	5.55385	6.36466	5	1	#5e3c99
Benin City	5.55385	6.35936	5	1	#5e3c99
Benin City	5.5591	6.3593	5	1	#5e3c99
Benin City	5.5591	6.354	5	1	#5e3c99
Benin City	5.5591	6.34871	5	1	#5e3c99
Benin City	5.55385	6.34876	5	1	#5e3c99
Benin City	5.55385	6.35406	5	1	#5e3c99
Benin City	5.5486	6.35412	5	1	#5e3c99
Benin City	5.54335	6.35417	5	1	#5e3c99
Benin City	5.54335	6.34887	5	1	#5e3c99
Benin City	5.5486	6.34882	5	1	#5e3c99
Benin City	5.5486	6.34352	5	1	#5e3c99
Benin City	5.54335	6.34358	5	1	#5e3c99
Benin City	5.54335	6.33828	5	1	#5e3c99
Benin City	5.5486	6.33823	5	1	#5e3c99
Benin City	5.55385	6.33817	5	1	#5e3c99
Benin City	5.55385	6.34347	5	1	#5e3c99
Benin City	5.5591	6.34341	5	1	#5e3c99
Benin City	5.5591	6.33811	5	1	#5e3c99
Benin City	5.5591	6.33282	5	1	#5e3c99
Benin City	5.55385	6.33287	5	1	#5e3c99
Benin City	5.55385	6.32758	5	1	#5e3c99
Benin City	5.5591	6.32752	5	1	#5e3c99
Benin City	5.5591	6.32223	5	1	#5e3c99
Benin City	5.5591	6.31693	5	1	#5e3c99
Benin City	5.55385	6.31699	5	1	#5e3c99
Benin City	5.55385	6.32228	5	1	#5e3c99
Benin City	5.5486	6.32234	5	1	#5e3c99
Benin City	5.5486	6.31704	5	1	#5e3c99
Benin City	5.54335	6.3171	5	1	#5e3c99
Benin City	5.54335	6.32239	5	1	#5e3c99
Benin City	5.54335	6.32769	5	1	#5e3c99
Benin City	5.5486	6.32763	5	1	#5e3c99
Benin City	5.5486	6.33293	5	1	#5e3c99
Benin City	5.54335	6.33298	5	1	#5e3c99
Benin City	5.53811	6.33304	5	1	#5e3c99
Benin City	5.53811	6.32774	5	1	#5e3c99
Benin City	5.53286	6.3278	4	1	#5e3c99
Benin City	5.53286	6.3331	4	1	#5e3c99
Benin City	5.52761	6.33315	4	1	#5e3c99
Benin City	5.52236	6.33321	4	1	#5e3c99
Benin City	5.52236	6.32791	4	1	#5e3c99
Benin City	5.52761	6.32786	4	1	#5e3c99
Benin City	5.52761	6.32256	4	1	#5e3c99
Benin City	5.52236	6.32262	4	1	#5e3c99
Benin City	5.52236	6.31732	4	1	#5e3c99
Benin City	5.52761	6.31726	4	1	#5e3c99
Benin City	5.53286	6.31721	4	1	#5e3c99
Benin City	5.53286	6.3225	4	1	#5e3c99
Benin City	5.53811	6.32245	5	1	#5e3c99
Benin City	5.53811	6.31715	5	1	#5e3c99
Benin City	5.53811	6.31186	5	1	#5e3c99
Benin City	5.53811	6.30656	5	1	#5e3c99
Benin City	5.53286	6.30662	2	1	#b2abd2
Benin City	5.53286	6.31191	2	1	#b2abd2
Benin City	5.52761	6.31197	2	1	#b2abd2
Benin City	5.52236	6.31203	2	1	#b2abd2
Benin City	5.52236	6.30673	2	1	#b2abd2
Benin City	5.52761	6.30668	2	1	#b2abd2
Benin City	5.52761	6.30138	2	1	#b2abd2
Benin City	5.52236	6.30144	2	1	#b2abd2
Benin City	5.52236	6.29615	2	1	#b2abd2
Benin City	5.52761	6.29609	2	1	#b2abd2
Benin City	5.53286	6.29603	2	1	#b2abd2
Benin City	5.53286	6.30133	2	1	#b2abd2
Benin City	5.53811	6.30127	5	1	#5e3c99
Benin City	5.53811	6.29598	5	1	#5e3c99
Benin City	5.54335	6.29592	5	1	#5e3c99
Benin City	5.5486	6.29587	5	1	#5e3c99
Benin City	5.5486	6.30116	5	1	#5e3c99
Benin City	5.54335	6.30122	5	1	#5e3c99
Benin City	5.54335	6.30651	5	1	#5e3c99
Benin City	5.54335	6.3118	5	1	#5e3c99
Benin City	5.5486	6.31175	5	1	#5e3c99
Benin City	5.5486	6.30645	5	1	#5e3c99
Benin City	5.55385	6.3064	5	1	#5e3c99
Benin City	5.55385	6.31169	5	1	#5e3c99
Benin City	5.5591	6.31164	5	1	#5e3c99
Benin City	5.5591	6.30634	5	1	#5e3c99
Benin City	5.5591	6.30105	5	1	#5e3c99
Benin City	5.55385	6.3011	5	1	#5e3c99
Benin City	5.55385	6.29581	5	1	#5e3c99
Benin City	5.5591	6.29576	5	1	#5e3c99
Benin City	5.5591	6.29046	5	1	#5e3c99
Benin City	5.5591	6.28517	5	1	#5e3c99
Benin City	5.55385	6.28523	5	1	#5e3c99
Benin City	5.55385	6.29052	5	1	#5e3c99
Benin City	5.5486	6.29057	5	1	#5e3c99
Benin City	5.54335	6.29063	5	1	#5e3c99
Benin City	5.54335	6.28534	5	1	#5e3c99
Benin City	5.5486	6.28528	5	1	#5e3c99
Benin City	5.5486	6.27999	5	1	#5e3c99
Benin City	5.54335	6.28005	5	1	#5e3c99
Benin City	5.54335	6.27475	5	1	#5e3c99
Benin City	5.5486	6.2747	5	1	#5e3c99
Benin City	5.55385	6.27464	5	1	#5e3c99
Benin City	5.55385	6.27994	5	1	#5e3c99
Benin City	5.5591	6.27988	5	1	#5e3c99
Benin City	5.5591	6.27459	5	1	#5e3c99
Benin City	5.5591	6.2693	5	1	#5e3c99
Benin City	5.55385	6.26935	4	1	#5e3c99
Benin City	5.55385	6.26406	4	1	#5e3c99
Benin City	5.5591	6.26401	5	1	#5e3c99
Benin City	5.5591	6.25872	5	1	#5e3c99
Benin City	5.5591	6.25343	5	1	#5e3c99
Benin City	5.55385	6.25348	4	1	#5e3c99
Benin City	5.55385	6.25877	4	1	#5e3c99
Benin City	5.5486	6.25883	4	1	#5e3c99
Benin City	5.5486	6.25354	4	1	#5e3c99
Benin City	5.54335	6.25359	4	1	#5e3c99
Benin City	5.54335	6.25888	4	1	#5e3c99
Benin City	5.54335	6.26417	4	1	#5e3c99
Benin City	5.5486	6.26412	4	1	#5e3c99
Benin City	5.5486	6.26941	4	1	#5e3c99
Benin City	5.54335	6.26946	4	1	#5e3c99
Benin City	5.53811	6.26952	4	1	#5e3c99
Benin City	5.53286	6.26957	3	1	#5e3c99
Benin City	5.53286	6.26428	3	1	#5e3c99
Benin City	5.53811	6.26423	4	1	#5e3c99
Benin City	5.53811	6.25894	4	1	#5e3c99
Benin City	5.53811	6.25365	4	1	#5e3c99
Benin City	5.53286	6.25371	3	1	#5e3c99
Benin City	5.53286	6.25899	3	1	#5e3c99
Benin City	5.52761	6.25905	3	1	#5e3c99
Benin City	5.52761	6.25376	3	1	#5e3c99
Benin City	5.52236	6.25382	3	1	#5e3c99
Benin City	5.52236	6.2591	3	1	#5e3c99
Benin City	5.52236	6.26439	3	1	#5e3c99
Benin City	5.52761	6.26434	3	1	#5e3c99
Benin City	5.52761	6.26963	3	1	#5e3c99
Benin City	5.52236	6.26968	3	1	#5e3c99
Benin City	5.52236	6.27498	5	1	#5e3c99
Benin City	5.52236	6.28027	5	1	#5e3c99
Benin City	5.52761	6.28021	5	1	#5e3c99
Benin City	5.52761	6.27492	5	1	#5e3c99
Benin City	5.53286	6.27487	5	1	#5e3c99
Benin City	5.53811	6.27481	5	1	#5e3c99
Benin City	5.53811	6.2801	5	1	#5e3c99
Benin City	5.53286	6.28016	5	1	#5e3c99
Benin City	5.53286	6.28545	5	1	#5e3c99
Benin City	5.53811	6.28539	5	1	#5e3c99
Benin City	5.53811	6.29069	5	1	#5e3c99
Benin City	5.53286	6.29074	5	1	#5e3c99
Benin City	5.52761	6.2908	5	1	#5e3c99
Benin City	5.52761	6.2855	5	1	#5e3c99
Benin City	5.52236	6.28556	5	1	#5e3c99
Benin City	5.52236	6.29085	5	1	#5e3c99
Benin City	5.51712	6.29091	5	1	#5e3c99
Benin City	5.51187	6.29096	3	1	#5e3c99
Benin City	5.51187	6.28567	3	1	#5e3c99
Benin City	5.51712	6.28561	5	1	#5e3c99
Benin City	5.51712	6.28032	5	1	#5e3c99
Benin City	5.51712	6.27503	5	1	#5e3c99
Benin City	5.51187	6.27509	3	1	#5e3c99
Benin City	5.51187	6.28038	3	1	#5e3c99
Benin City	5.50662	6.28043	3	1	#5e3c99
Benin City	5.50662	6.27514	3	1	#5e3c99
Benin City	5.50138	6.2752	3	1	#5e3c99
Benin City	5.50138	6.28049	3	1	#5e3c99
Benin City	5.50138	6.28578	3	1	#5e3c99
Benin City	5.50662	6.28573	3	1	#5e3c99
Benin City	5.50662	6.29102	3	1	#5e3c99
Benin City	5.50138	6.29107	3	1	#5e3c99
Benin City	5.49613	6.29113	3	1	#5e3c99
Benin City	5.49613	6.28583	3	1	#5e3c99
Benin City	5.49089	6.28589	2	1	#b2abd2
Benin City	5.49089	6.29118	2	1	#b2abd2
Benin City	5.48565	6.29124	2	1	#b2abd2
Benin City	5.4804	6.286	2	1	#b2abd2
Benin City	5.48565	6.28594	2	1	#b2abd2
Benin City	5.48565	6.28065	2	1	#b2abd2
Benin City	5.4804	6.28071	2	1	#b2abd2
Benin City	5.4804	6.27541	2	1	#b2abd2
Benin City	5.48565	6.27536	2	1	#b2abd2
Benin City	5.49089	6.27531	2	1	#b2abd2
Benin City	5.49089	6.2806	2	1	#b2abd2
Benin City	5.49613	6.27525	3	1	#5e3c99
Benin City	5.49613	6.26996	4	1	#5e3c99
Benin City	5.49613	6.26467	4	1	#5e3c99
Benin City	5.49089	6.26472	3	1	#5e3c99
Benin City	5.49089	6.27001	3	1	#5e3c99
Benin City	5.48565	6.27007	3	1	#5e3c99
Benin City	5.4804	6.27012	3	1	#5e3c99
Benin City	5.4804	6.26483	3	1	#5e3c99
Benin City	5.48565	6.26478	3	1	#5e3c99
Benin City	5.48565	6.25949	3	1	#5e3c99
Benin City	5.4804	6.25954	3	1	#5e3c99
Benin City	5.4804	6.25425	3	1	#5e3c99
Benin City	5.48565	6.2542	3	1	#5e3c99
Benin City	5.49089	6.25414	3	1	#5e3c99
Benin City	5.49089	6.25943	3	1	#5e3c99
Benin City	5.49613	6.25938	4	1	#5e3c99
Benin City	5.49613	6.25409	4	1	#5e3c99
Benin City	5.50138	6.25403	4	1	#5e3c99
Benin City	5.50662	6.25398	4	1	#5e3c99
Benin City	5.50662	6.25927	4	1	#5e3c99
Benin City	5.50138	6.25932	4	1	#5e3c99
Benin City	5.50138	6.26461	4	1	#5e3c99
Benin City	5.50138	6.2699	4	1	#5e3c99
Benin City	5.50662	6.26985	4	1	#5e3c99
Benin City	5.50662	6.26456	4	1	#5e3c99
Benin City	5.51187	6.2645	4	1	#5e3c99
Benin City	5.51187	6.2698	4	1	#5e3c99
Benin City	5.51712	6.26974	3	1	#5e3c99
Benin City	5.51712	6.26445	3	1	#5e3c99
Benin City	5.51712	6.25916	3	1	#5e3c99
Benin City	5.51187	6.25921	4	1	#5e3c99
Benin City	5.51187	6.25392	4	1	#5e3c99
Benin City	5.51712	6.25387	3	1	#5e3c99
Benin City	5.51712	6.24858	5	1	#5e3c99
Benin City	5.51187	6.24864	3	1	#5e3c99
Benin City	5.51187	6.24335	3	1	#5e3c99
Benin City	5.51712	6.24329	5	1	#5e3c99
Benin City	5.51712	6.238	5	1	#5e3c99
Benin City	5.51712	6.23271	5	1	#5e3c99
Benin City	5.51187	6.23277	3	1	#5e3c99
Benin City	5.51187	6.23806	3	1	#5e3c99
Benin City	5.50662	6.23811	3	1	#5e3c99
Benin City	5.50662	6.23283	3	1	#5e3c99
Benin City	5.50138	6.23288	3	1	#5e3c99
Benin City	5.50138	6.23817	3	1	#5e3c99
Benin City	5.50138	6.24346	3	1	#5e3c99
Benin City	5.50662	6.2434	3	1	#5e3c99
Benin City	5.50662	6.24869	3	1	#5e3c99
Benin City	5.50138	6.24875	3	1	#5e3c99
Benin City	5.49613	6.2488	3	1	#5e3c99
Benin City	5.49613	6.24351	3	1	#5e3c99
Benin City	5.49089	6.24357	2	1	#b2abd2
Benin City	5.49089	6.24885	2	1	#b2abd2
Benin City	5.48565	6.24891	2	1	#b2abd2
Benin City	5.4804	6.24896	2	1	#b2abd2
Benin City	5.4804	6.24367	2	1	#b2abd2
Benin City	5.48565	6.24362	2	1	#b2abd2
Benin City	5.48565	6.23833	2	1	#b2abd2
Benin City	5.4804	6.23839	2	1	#b2abd2
Benin City	5.4804	6.2331	2	1	#b2abd2
Benin City	5.48565	6.23304	2	1	#b2abd2
Benin City	5.49089	6.23299	2	1	#b2abd2
Benin City	5.49089	6.23828	2	1	#b2abd2
Benin City	5.49613	6.23822	3	1	#5e3c99
Benin City	5.49613	6.23293	3	1	#5e3c99
Benin City	5.49613	6.22765	3	1	#5e3c99
Benin City	5.49089	6.2277	3	1	#5e3c99
Benin City	5.48565	6.22776	3	1	#5e3c99
Benin City	5.4804	6.22781	3	1	#5e3c99
Benin City	5.4804	6.22252	3	1	#5e3c99
Benin City	5.48565	6.22247	3	1	#5e3c99
Benin City	5.4804	6.21723	3	1	#5e3c99
Benin City	5.4804	6.21195	3	1	#5e3c99
Benin City	5.48565	6.21189	3	1	#5e3c99
Benin City	5.49089	6.21184	3	1	#5e3c99
Benin City	5.50138	6.21173	3	1	#5e3c99
Benin City	5.50662	6.21168	3	1	#5e3c99
Benin City	5.50662	6.21696	3	1	#5e3c99
Benin City	5.50138	6.21702	3	1	#5e3c99
Benin City	5.50138	6.2223	3	1	#5e3c99
Benin City	5.50138	6.22759	3	1	#5e3c99
Benin City	5.50662	6.22754	3	1	#5e3c99
Benin City	5.50662	6.22225	3	1	#5e3c99
Benin City	5.51187	6.2222	3	1	#5e3c99
Benin City	5.51187	6.22748	3	1	#5e3c99
Benin City	5.51712	6.22743	4	1	#5e3c99
Benin City	5.51712	6.22214	4	1	#5e3c99
Benin City	5.51712	6.21685	4	1	#5e3c99
Benin City	5.51187	6.21691	3	1	#5e3c99
Benin City	5.51187	6.21162	3	1	#5e3c99
Benin City	5.51712	6.21157	4	1	#5e3c99
Benin City	5.52236	6.21151	4	1	#5e3c99
Benin City	5.52761	6.21675	4	1	#5e3c99
Benin City	5.52761	6.21146	4	1	#5e3c99
Benin City	5.53286	6.2114	4	1	#5e3c99
Benin City	5.53811	6.21135	5	1	#5e3c99
Benin City	5.53811	6.21664	5	1	#5e3c99
Benin City	5.53286	6.21669	4	1	#5e3c99
Benin City	5.53286	6.22198	4	1	#5e3c99
Benin City	5.53811	6.22192	5	1	#5e3c99
Benin City	5.53811	6.22721	5	1	#5e3c99
Benin City	5.53286	6.22726	4	1	#5e3c99
Benin City	5.52761	6.22732	4	1	#5e3c99
Benin City	5.52761	6.22203	4	1	#5e3c99
Benin City	5.52236	6.22209	4	1	#5e3c99
Benin City	5.52236	6.22737	4	1	#5e3c99
Benin City	5.52236	6.23266	5	1	#5e3c99
Benin City	5.52761	6.23261	5	1	#5e3c99
Benin City	5.52761	6.23789	5	1	#5e3c99
Benin City	5.52236	6.23795	5	1	#5e3c99
Benin City	5.52236	6.24324	5	1	#5e3c99
Benin City	5.52236	6.24852	5	1	#5e3c99
Benin City	5.52761	6.24847	5	1	#5e3c99
Benin City	5.52761	6.24318	5	1	#5e3c99
Benin City	5.53286	6.24313	5	1	#5e3c99
Benin City	5.53286	6.24842	5	1	#5e3c99
Benin City	5.53811	6.24836	5	1	#5e3c99
Benin City	5.53811	6.24307	5	1	#5e3c99
Benin City	5.53811	6.23778	5	1	#5e3c99
Benin City	5.53286	6.23784	5	1	#5e3c99
Benin City	5.53286	6.23255	5	1	#5e3c99
Benin City	5.5486	6.23239	5	1	#5e3c99
Benin City	5.5486	6.23767	5	1	#5e3c99
Benin City	5.54335	6.23773	5	1	#5e3c99
Benin City	5.54335	6.24302	5	1	#5e3c99
Benin City	5.54335	6.24831	5	1	#5e3c99
Benin City	5.5486	6.24825	5	1	#5e3c99
Benin City	5.5486	6.24296	5	1	#5e3c99
Benin City	5.55385	6.24291	5	1	#5e3c99
Benin City	5.55385	6.24819	5	1	#5e3c99
Benin City	5.5591	6.24814	1	1	#b2abd2
Benin City	5.5591	6.24285	1	1	#b2abd2
Benin City	5.5591	6.23756	1	1	#b2abd2
Benin City	5.55385	6.23762	5	1	#5e3c99
Benin City	5.55385	6.23233	5	1	#5e3c99
Benin City	5.5591	6.23228	1	1	#b2abd2
Benin City	5.5591	6.22699	2	1	#b2abd2
Benin City	5.5591	6.2217	2	1	#b2abd2
Benin City	5.55385	6.22176	5	1	#5e3c99
Benin City	5.55385	6.22704	5	1	#5e3c99
Benin City	5.5486	6.2271	5	1	#5e3c99
Benin City	5.54335	6.22715	5	1	#5e3c99
Benin City	5.54335	6.22187	5	1	#5e3c99
Benin City	5.5486	6.22181	5	1	#5e3c99
Benin City	5.5486	6.21653	5	1	#5e3c99
Benin City	5.54335	6.21658	5	1	#5e3c99
Benin City	5.54335	6.21129	5	1	#5e3c99
Benin City	5.5486	6.21124	5	1	#5e3c99
Benin City	5.55385	6.21119	5	1	#5e3c99
Benin City	5.55385	6.21647	5	1	#5e3c99
Benin City	5.5591	6.21642	2	1	#b2abd2
Benin City	5.5591	6.21113	2	1	#b2abd2
Benin City	5.56435	6.21108	2	1	#b2abd2
Benin City	5.56435	6.21636	2	1	#b2abd2
Benin City	5.5696	6.21631	2	1	#b2abd2
Benin City	5.5696	6.21102	2	1	#b2abd2
Benin City	5.57486	6.21096	2	1	#b2abd2
Benin City	5.58011	6.21091	2	1	#b2abd2
Benin City	5.58011	6.2162	2	1	#b2abd2
Benin City	5.57486	6.21625	2	1	#b2abd2
Benin City	5.57486	6.22154	2	1	#b2abd2
Benin City	5.58011	6.22148	2	1	#b2abd2
Benin City	5.58011	6.22677	2	1	#b2abd2
Benin City	5.57486	6.22682	2	1	#b2abd2
Benin City	5.5696	6.22688	2	1	#b2abd2
Benin City	5.5696	6.22159	2	1	#b2abd2
Benin City	5.56435	6.22165	2	1	#b2abd2
Benin City	5.56435	6.22693	2	1	#b2abd2
Benin City	5.56435	6.23222	1	1	#b2abd2
Benin City	5.5696	6.23217	1	1	#b2abd2
Benin City	5.5696	6.23745	1	1	#b2abd2
Benin City	5.56435	6.23751	1	1	#b2abd2
Benin City	5.56435	6.2428	1	1	#b2abd2
Benin City	5.56435	6.24808	1	1	#b2abd2
Benin City	5.5696	6.24803	1	1	#b2abd2
Benin City	5.5696	6.24274	1	1	#b2abd2
Benin City	5.57486	6.24268	1	1	#b2abd2
Benin City	5.57486	6.24797	1	1	#b2abd2
Benin City	5.58011	6.24792	1	1	#b2abd2
Benin City	5.58011	6.24263	1	1	#b2abd2
Benin City	5.58011	6.23734	1	1	#b2abd2
Benin City	5.57486	6.2374	1	1	#b2abd2
Benin City	5.57486	6.23211	1	1	#b2abd2
Benin City	5.58011	6.23205	1	1	#b2abd2
Benin City	5.58536	6.232	5	1	#5e3c99
Benin City	5.59061	6.23194	5	1	#5e3c99
Benin City	5.59061	6.23723	5	1	#5e3c99
Benin City	5.58536	6.23729	5	1	#5e3c99
Benin City	5.58536	6.24258	5	1	#5e3c99
Benin City	5.58536	6.24786	5	1	#5e3c99
Benin City	5.59061	6.24781	5	1	#5e3c99
Benin City	5.59061	6.24252	5	1	#5e3c99
Benin City	5.59587	6.24246	5	1	#5e3c99
Benin City	5.59587	6.24775	5	1	#5e3c99
Benin City	5.60112	6.2477	5	1	#5e3c99
Benin City	5.60112	6.24241	5	1	#5e3c99
Benin City	5.60112	6.23712	5	1	#5e3c99
Benin City	5.59587	6.23718	5	1	#5e3c99
Benin City	5.59587	6.23189	5	1	#5e3c99
Benin City	5.60112	6.23183	5	1	#5e3c99
Benin City	5.60112	6.22655	2	1	#b2abd2
Benin City	5.60112	6.22126	2	1	#b2abd2
Benin City	5.59587	6.22131	2	1	#b2abd2
Benin City	5.59587	6.2266	2	1	#b2abd2
Benin City	5.59061	6.22666	2	1	#b2abd2
Benin City	5.58536	6.22671	2	1	#b2abd2
Benin City	5.58536	6.22143	2	1	#b2abd2
Benin City	5.59061	6.22137	2	1	#b2abd2
Benin City	5.59061	6.21608	2	1	#b2abd2
Benin City	5.58536	6.21614	2	1	#b2abd2
Benin City	5.58536	6.21085	2	1	#b2abd2
Benin City	5.59061	6.2108	2	1	#b2abd2
Benin City	5.59587	6.21074	2	1	#b2abd2
Benin City	5.59587	6.21603	2	1	#b2abd2
Benin City	5.60112	6.21597	2	1	#b2abd2
Benin City	5.60112	6.21069	2	1	#b2abd2
Benin City	5.60637	6.21063	4	1	#5e3c99
Benin City	5.61163	6.21058	4	1	#5e3c99
Benin City	5.61163	6.21586	4	1	#5e3c99
Benin City	5.60637	6.21592	4	1	#5e3c99
Benin City	5.60637	6.2212	4	1	#5e3c99
Benin City	5.60637	6.22649	4	1	#5e3c99
Benin City	5.61163	6.22644	4	1	#5e3c99
Benin City	5.61163	6.22115	4	1	#5e3c99
Benin City	5.61688	6.22109	4	1	#5e3c99
Benin City	5.61688	6.22638	4	1	#5e3c99
Benin City	5.62214	6.22632	4	1	#5e3c99
Benin City	5.62214	6.22104	4	1	#5e3c99
Benin City	5.62214	6.21575	4	1	#5e3c99
Benin City	5.61688	6.21581	4	1	#5e3c99
Benin City	5.61688	6.21052	4	1	#5e3c99
Benin City	5.62214	6.21047	4	1	#5e3c99
Benin City	5.62739	6.21041	5	1	#5e3c99
Benin City	5.62739	6.2157	5	1	#5e3c99
Benin City	5.63265	6.21564	5	1	#5e3c99
Benin City	5.63265	6.21035	5	1	#5e3c99
Benin City	5.63791	6.2103	5	1	#5e3c99
Benin City	5.64317	6.21024	5	1	#5e3c99
Benin City	5.64317	6.21553	5	1	#5e3c99
Benin City	5.63791	6.21558	5	1	#5e3c99
Benin City	5.63791	6.22087	5	1	#5e3c99
Benin City	5.64317	6.22081	5	1	#5e3c99
Benin City	5.64317	6.2261	5	1	#5e3c99
Benin City	5.63791	6.22616	5	1	#5e3c99
Benin City	5.63265	6.22621	5	1	#5e3c99
Benin City	5.63265	6.22093	5	1	#5e3c99
Benin City	5.62739	6.22098	5	1	#5e3c99
Benin City	5.62739	6.22627	5	1	#5e3c99
Benin City	5.62739	6.23155	5	1	#5e3c99
Benin City	5.62739	6.23684	5	1	#5e3c99
Benin City	5.63265	6.23679	5	1	#5e3c99
Benin City	5.63265	6.2315	5	1	#5e3c99
Benin City	5.63791	6.23144	5	1	#5e3c99
Benin City	5.64317	6.23139	5	1	#5e3c99
Benin City	5.64317	6.23667	5	1	#5e3c99
Benin City	5.63791	6.23673	5	1	#5e3c99
Benin City	5.63791	6.24202	5	1	#5e3c99
Benin City	5.64317	6.24196	5	1	#5e3c99
Benin City	5.64317	6.24725	5	1	#5e3c99
Benin City	5.63791	6.2473	5	1	#5e3c99
Benin City	5.63265	6.24736	5	1	#5e3c99
Benin City	5.63265	6.24207	5	1	#5e3c99
Benin City	5.62739	6.24213	5	1	#5e3c99
Benin City	5.62739	6.24742	5	1	#5e3c99
Benin City	5.62214	6.24747	5	1	#5e3c99
Benin City	5.61688	6.24753	5	1	#5e3c99
Benin City	5.61688	6.24224	5	1	#5e3c99
Benin City	5.62214	6.24218	5	1	#5e3c99
Benin City	5.62214	6.2369	5	1	#5e3c99
Benin City	5.62214	6.23161	5	1	#5e3c99
Benin City	5.61688	6.23167	5	1	#5e3c99
Benin City	5.61688	6.23695	5	1	#5e3c99
Benin City	5.61163	6.23701	5	1	#5e3c99
Benin City	5.61163	6.23172	5	1	#5e3c99
Benin City	5.60637	6.23178	5	1	#5e3c99
Benin City	5.60637	6.23706	5	1	#5e3c99
Benin City	5.60637	6.24235	5	1	#5e3c99
Benin City	5.61163	6.2423	5	1	#5e3c99
Benin City	5.61163	6.24758	5	1	#5e3c99
Benin City	5.60637	6.24764	5	1	#5e3c99
Benin City	5.60637	6.25293	5	1	#5e3c99
Benin City	5.61163	6.25287	5	1	#5e3c99
Benin City	5.61163	6.25816	5	1	#5e3c99
Benin City	5.60637	6.25822	5	1	#5e3c99
Benin City	5.60637	6.26351	5	1	#5e3c99
Benin City	5.60637	6.2688	5	1	#5e3c99
Benin City	5.61163	6.26874	5	1	#5e3c99
Benin City	5.61163	6.26345	5	1	#5e3c99
Benin City	5.61688	6.2634	5	1	#5e3c99
Benin City	5.61688	6.26868	5	1	#5e3c99
Benin City	5.62214	6.26863	5	1	#5e3c99
Benin City	5.62214	6.26334	5	1	#5e3c99
Benin City	5.62214	6.25805	5	1	#5e3c99
Benin City	5.61688	6.25811	5	1	#5e3c99
Benin City	5.61688	6.25282	5	1	#5e3c99
Benin City	5.62214	6.25276	5	1	#5e3c99
Benin City	5.62739	6.2527	5	1	#5e3c99
Benin City	5.62739	6.25799	5	1	#5e3c99
Benin City	5.63265	6.25794	5	1	#5e3c99
Benin City	5.63265	6.25265	5	1	#5e3c99
Benin City	5.63791	6.25259	5	1	#5e3c99
Benin City	5.64317	6.25254	5	1	#5e3c99
Benin City	5.64317	6.25783	5	1	#5e3c99
Benin City	5.63791	6.25788	5	1	#5e3c99
Benin City	5.63791	6.26317	5	1	#5e3c99
Benin City	5.64317	6.26311	5	1	#5e3c99
Benin City	5.64317	6.2684	5	1	#5e3c99
Benin City	5.63791	6.26846	5	1	#5e3c99
Benin City	5.63265	6.26852	5	1	#5e3c99
Benin City	5.63265	6.26323	5	1	#5e3c99
Benin City	5.62739	6.26328	5	1	#5e3c99
Benin City	5.62739	6.26857	5	1	#5e3c99
Benin City	5.62739	6.27386	5	1	#5e3c99
Benin City	5.62739	6.27915	5	1	#5e3c99
Benin City	5.63265	6.2791	5	1	#5e3c99
Benin City	5.63265	6.27381	5	1	#5e3c99
Benin City	5.63791	6.27375	5	1	#5e3c99
Benin City	5.64317	6.27369	5	1	#5e3c99
Benin City	5.64317	6.27898	5	1	#5e3c99
Benin City	5.63791	6.27904	5	1	#5e3c99
Benin City	5.63791	6.28433	5	1	#5e3c99
Benin City	5.64317	6.28428	5	1	#5e3c99
Benin City	5.64317	6.28957	5	1	#5e3c99
Benin City	5.63791	6.28962	5	1	#5e3c99
Benin City	5.63265	6.28968	5	1	#5e3c99
Benin City	5.63265	6.28439	5	1	#5e3c99
Benin City	5.62739	6.28444	5	1	#5e3c99
Benin City	5.62739	6.28974	5	1	#5e3c99
Benin City	5.62214	6.28979	5	1	#5e3c99
Benin City	5.61688	6.28985	5	1	#5e3c99
Benin City	5.61688	6.28456	5	1	#5e3c99
Benin City	5.62214	6.2845	5	1	#5e3c99
Benin City	5.62214	6.27921	5	1	#5e3c99
Benin City	5.62214	6.27392	5	1	#5e3c99
Benin City	5.61688	6.27398	5	1	#5e3c99
Benin City	5.61688	6.27926	5	1	#5e3c99
Benin City	5.61163	6.27932	5	1	#5e3c99
Benin City	5.61163	6.27403	5	1	#5e3c99
Benin City	5.60637	6.27409	5	1	#5e3c99
Benin City	5.60637	6.27938	5	1	#5e3c99
Benin City	5.60637	6.28467	5	1	#5e3c99
Benin City	5.61163	6.28461	5	1	#5e3c99
Benin City	5.61163	6.2899	5	1	#5e3c99
Benin City	5.60637	6.28996	5	1	#5e3c99
Benin City	5.60112	6.29002	5	1	#5e3c99
Benin City	5.60112	6.28472	5	1	#5e3c99
Benin City	5.59587	6.28478	5	1	#5e3c99
Benin City	5.59587	6.29007	5	1	#5e3c99
Benin City	5.59061	6.29013	5	1	#5e3c99
Benin City	5.58536	6.29019	5	1	#5e3c99
Benin City	5.58536	6.28489	5	1	#5e3c99
Benin City	5.59061	6.28484	5	1	#5e3c99
Benin City	5.59061	6.27955	5	1	#5e3c99
Benin City	5.58536	6.2796	5	1	#5e3c99
Benin City	5.58536	6.27431	5	1	#5e3c99
Benin City	5.59061	6.27426	5	1	#5e3c99
Benin City	5.59587	6.2742	5	1	#5e3c99
Benin City	5.59587	6.27949	5	1	#5e3c99
Benin City	5.60112	6.27943	5	1	#5e3c99
Benin City	5.60112	6.27414	5	1	#5e3c99
Benin City	5.60112	6.26885	5	1	#5e3c99
Benin City	5.59587	6.26891	5	1	#5e3c99
Benin City	5.59587	6.26362	5	1	#5e3c99
Benin City	5.60112	6.26356	5	1	#5e3c99
Benin City	5.60112	6.25827	5	1	#5e3c99
Benin City	5.60112	6.25298	5	1	#5e3c99
Benin City	5.59587	6.25304	5	1	#5e3c99
Benin City	5.59587	6.25833	5	1	#5e3c99
Benin City	5.59061	6.25838	5	1	#5e3c99
Benin City	5.59061	6.2531	5	1	#5e3c99
Benin City	5.58536	6.25315	5	1	#5e3c99
Benin City	5.58536	6.25844	5	1	#5e3c99
Benin City	5.58536	6.26373	5	1	#5e3c99
Benin City	5.59061	6.26367	5	1	#5e3c99
Benin City	5.59061	6.26896	5	1	#5e3c99
Benin City	5.58536	6.26902	5	1	#5e3c99
Benin City	5.58011	6.26908	5	1	#5e3c99
Benin City	5.57486	6.26913	5	1	#5e3c99
Benin City	5.57486	6.26384	5	1	#5e3c99
Benin City	5.58011	6.26379	5	1	#5e3c99
Benin City	5.58011	6.2585	5	1	#5e3c99
Benin City	5.58011	6.25321	5	1	#5e3c99
Benin City	5.57486	6.25326	5	1	#5e3c99
Benin City	5.57486	6.25855	5	1	#5e3c99
Benin City	5.5696	6.25861	5	1	#5e3c99
Benin City	5.5696	6.25332	5	1	#5e3c99
Benin City	5.56435	6.25337	5	1	#5e3c99
Benin City	5.56435	6.25866	5	1	#5e3c99
Benin City	5.56435	6.26395	5	1	#5e3c99
Benin City	5.5696	6.2639	5	1	#5e3c99
Benin City	5.5696	6.26919	5	1	#5e3c99
Benin City	5.56435	6.26924	5	1	#5e3c99
Benin City	5.56435	6.27453	5	1	#5e3c99
Benin City	5.56435	6.27982	5	1	#5e3c99
Benin City	5.5696	6.27977	5	1	#5e3c99
Benin City	5.5696	6.27448	5	1	#5e3c99
Benin City	5.57486	6.27442	5	1	#5e3c99
Benin City	5.58011	6.27437	5	1	#5e3c99
Benin City	5.58011	6.27966	5	1	#5e3c99
Benin City	5.57486	6.27971	5	1	#5e3c99
Benin City	5.57486	6.285	5	1	#5e3c99
Benin City	5.58011	6.28495	5	1	#5e3c99
Benin City	5.58011	6.29024	5	1	#5e3c99
Benin City	5.57486	6.2903	5	1	#5e3c99
Benin City	5.5696	6.29035	5	1	#5e3c99
Benin City	5.5696	6.28506	5	1	#5e3c99
Benin City	5.56435	6.28512	5	1	#5e3c99
Benin City	5.56435	6.29041	5	1	#5e3c99
Benin City	5.56435	6.2957	5	1	#5e3c99
Benin City	5.5696	6.29565	5	1	#5e3c99
Benin City	5.5696	6.30094	5	1	#5e3c99
Benin City	5.56435	6.30099	5	1	#5e3c99
Benin City	5.56435	6.30629	5	1	#5e3c99
Benin City	5.56435	6.31158	5	1	#5e3c99
Benin City	5.5696	6.31152	5	1	#5e3c99
Benin City	5.5696	6.30623	5	1	#5e3c99
Benin City	5.57486	6.30617	5	1	#5e3c99
Benin City	5.57486	6.31147	5	1	#5e3c99
Benin City	5.58011	6.31141	5	1	#5e3c99
Benin City	5.58011	6.30612	5	1	#5e3c99
Benin City	5.58011	6.30083	5	1	#5e3c99
Benin City	5.57486	6.30088	5	1	#5e3c99
Benin City	5.57486	6.29559	5	1	#5e3c99
Benin City	5.58011	6.29553	5	1	#5e3c99
Benin City	5.58536	6.29548	5	1	#5e3c99
Benin City	5.58536	6.30077	5	1	#5e3c99
Benin City	5.59061	6.30071	5	1	#5e3c99
Benin City	5.59061	6.29542	5	1	#5e3c99
Benin City	5.59587	6.29537	5	1	#5e3c99
Benin City	5.60112	6.29531	5	1	#5e3c99
Benin City	5.60112	6.3006	5	1	#5e3c99
Benin City	5.59587	6.30066	5	1	#5e3c99
Benin City	5.59587	6.30595	5	1	#5e3c99
Benin City	5.60112	6.30589	5	1	#5e3c99
Benin City	5.60112	6.31119	5	1	#5e3c99
Benin City	5.59587	6.31124	5	1	#5e3c99
Benin City	5.59061	6.3113	5	1	#5e3c99
Benin City	5.59061	6.30601	5	1	#5e3c99
Benin City	5.58536	6.30606	5	1	#5e3c99
Benin City	5.58536	6.31136	5	1	#5e3c99
Benin City	5.58536	6.31665	5	1	#5e3c99
Benin City	5.58536	6.32195	5	1	#5e3c99
Benin City	5.59061	6.32189	5	1	#5e3c99
Benin City	5.59061	6.31659	5	1	#5e3c99
Benin City	5.59587	6.31654	5	1	#5e3c99
Benin City	5.60112	6.31648	5	1	#5e3c99
Benin City	5.60112	6.32178	5	1	#5e3c99
Benin City	5.59587	6.32183	5	1	#5e3c99
Benin City	5.59587	6.32713	5	1	#5e3c99
Benin City	5.60112	6.32707	5	1	#5e3c99
Benin City	5.60112	6.33237	5	1	#5e3c99
Benin City	5.59587	6.33242	5	1	#5e3c99
Benin City	5.59061	6.33248	5	1	#5e3c99
Benin City	5.59061	6.32718	5	1	#5e3c99
Benin City	5.58536	6.32724	5	1	#5e3c99
Benin City	5.58536	6.33254	5	1	#5e3c99
Benin City	5.58011	6.33259	5	1	#5e3c99
Benin City	5.57486	6.33265	5	1	#5e3c99
Benin City	5.57486	6.32735	5	1	#5e3c99
Benin City	5.58011	6.3273	5	1	#5e3c99
Benin City	5.58011	6.322	5	1	#5e3c99
Benin City	5.58011	6.31671	5	1	#5e3c99
Benin City	5.57486	6.31676	5	1	#5e3c99
Benin City	5.57486	6.32206	5	1	#5e3c99
Benin City	5.5696	6.32211	5	1	#5e3c99
Benin City	5.5696	6.31682	5	1	#5e3c99
Benin City	5.56435	6.31687	5	1	#5e3c99
Benin City	5.56435	6.32217	5	1	#5e3c99
Benin City	5.56435	6.32747	5	1	#5e3c99
Benin City	5.5696	6.32741	5	1	#5e3c99
Benin City	5.5696	6.3327	5	1	#5e3c99
Benin City	5.56435	6.33276	5	1	#5e3c99
Benin City	5.56435	6.33806	5	1	#5e3c99
Benin City	5.56435	6.34335	5	1	#5e3c99
Benin City	5.5696	6.3433	5	1	#5e3c99
Benin City	5.5696	6.338	5	1	#5e3c99
Benin City	5.57486	6.33794	5	1	#5e3c99
Benin City	5.58011	6.33789	5	1	#5e3c99
Benin City	5.58011	6.34318	5	1	#5e3c99
Benin City	5.57486	6.34324	5	1	#5e3c99
Benin City	5.57486	6.34854	5	1	#5e3c99
Benin City	5.58011	6.34848	5	1	#5e3c99
Benin City	5.58011	6.35378	5	1	#5e3c99
Benin City	5.57486	6.35384	5	1	#5e3c99
Benin City	5.5696	6.35389	5	1	#5e3c99
Benin City	5.5696	6.34859	5	1	#5e3c99
Benin City	5.56435	6.34865	5	1	#5e3c99
Benin City	5.56435	6.35395	5	1	#5e3c99
Benin City	5.56435	6.35924	5	1	#5e3c99
Benin City	5.5696	6.35919	5	1	#5e3c99
Benin City	5.5696	6.36449	5	1	#5e3c99
Benin City	5.56435	6.36454	5	1	#5e3c99
Benin City	5.56435	6.36984	5	1	#5e3c99
Benin City	5.56435	6.37514	5	1	#5e3c99
Benin City	5.5696	6.37509	5	1	#5e3c99
Benin City	5.5696	6.36979	5	1	#5e3c99
Benin City	5.57486	6.36973	5	1	#5e3c99
Benin City	5.57486	6.37503	5	1	#5e3c99
Benin City	5.58011	6.37497	5	1	#5e3c99
Benin City	5.58011	6.36967	5	1	#5e3c99
Benin City	5.58011	6.36437	5	1	#5e3c99
Benin City	5.57486	6.36443	5	1	#5e3c99
Benin City	5.57486	6.35913	5	1	#5e3c99
Benin City	5.58011	6.35908	5	1	#5e3c99
Benin City	5.58536	6.35902	5	1	#5e3c99
Benin City	5.59061	6.35896	5	1	#5e3c99
Benin City	5.59061	6.36426	5	1	#5e3c99
Benin City	5.58536	6.36432	5	1	#5e3c99
Benin City	5.58536	6.36962	5	1	#5e3c99
Benin City	5.58536	6.37491	5	1	#5e3c99
Benin City	5.59061	6.37486	5	1	#5e3c99
Benin City	5.59061	6.36956	5	1	#5e3c99
Benin City	5.59587	6.3695	5	1	#5e3c99
Benin City	5.59587	6.3748	5	1	#5e3c99
Benin City	5.60112	6.37474	5	1	#5e3c99
Benin City	5.60112	6.36945	5	1	#5e3c99
Benin City	5.60112	6.36415	5	1	#5e3c99
Benin City	5.59587	6.3642	5	1	#5e3c99
Benin City	5.59587	6.35891	5	1	#5e3c99
Benin City	5.60112	6.35885	5	1	#5e3c99
Benin City	5.60112	6.35355	5	1	#5e3c99
Benin City	5.60112	6.34825	5	1	#5e3c99
Benin City	5.59587	6.34831	5	1	#5e3c99
Benin City	5.59587	6.35361	5	1	#5e3c99
Benin City	5.59061	6.35367	5	1	#5e3c99
Benin City	5.58536	6.35372	5	1	#5e3c99
Benin City	5.58536	6.34842	5	1	#5e3c99
Benin City	5.59061	6.34837	5	1	#5e3c99
Benin City	5.59061	6.34307	5	1	#5e3c99
Benin City	5.58536	6.34313	5	1	#5e3c99
Benin City	5.58536	6.33783	5	1	#5e3c99
Benin City	5.59061	6.33777	5	1	#5e3c99
Benin City	5.59587	6.33772	5	1	#5e3c99
Benin City	5.59587	6.34302	5	1	#5e3c99
Benin City	5.60112	6.34296	5	1	#5e3c99
Benin City	5.60112	6.33766	5	1	#5e3c99
Benin City	5.60637	6.33761	5	1	#5e3c99
Benin City	5.60637	6.3429	5	1	#5e3c99
Benin City	5.61163	6.34284	5	1	#5e3c99
Benin City	5.61163	6.33755	5	1	#5e3c99
Benin City	5.61688	6.33749	5	1	#5e3c99
Benin City	5.62214	6.33744	5	1	#5e3c99
Benin City	5.62214	6.34273	5	1	#5e3c99
Benin City	5.61688	6.34279	5	1	#5e3c99
Benin City	5.61688	6.34809	5	1	#5e3c99
Benin City	5.62214	6.34803	5	1	#5e3c99
Benin City	5.62214	6.35332	5	1	#5e3c99
Benin City	5.61688	6.35338	5	1	#5e3c99
Benin City	5.61163	6.35344	5	1	#5e3c99
Benin City	5.61163	6.34814	5	1	#5e3c99
Benin City	5.60637	6.3482	5	1	#5e3c99
Benin City	5.60637	6.35349	5	1	#5e3c99
Benin City	5.60637	6.35879	5	1	#5e3c99
Benin City	5.61163	6.35874	5	1	#5e3c99
Benin City	5.61163	6.36403	5	1	#5e3c99
Benin City	5.60637	6.36409	5	1	#5e3c99
Benin City	5.60637	6.36939	5	1	#5e3c99
Benin City	5.60637	6.37469	5	1	#5e3c99
Benin City	5.61163	6.37463	5	1	#5e3c99
Benin City	5.61163	6.36933	5	1	#5e3c99
Benin City	5.61688	6.36928	5	1	#5e3c99
Benin City	5.61688	6.37457	5	1	#5e3c99
Benin City	5.62214	6.37452	5	1	#5e3c99
Benin City	5.62214	6.36922	5	1	#5e3c99
Benin City	5.62214	6.36392	5	1	#5e3c99
Benin City	5.61688	6.36398	5	1	#5e3c99
Benin City	5.61688	6.35868	5	1	#5e3c99
Benin City	5.62214	6.35862	5	1	#5e3c99
Benin City	5.62739	6.35856	5	1	#5e3c99
Benin City	5.63265	6.35851	5	1	#5e3c99
Benin City	5.63265	6.36381	5	1	#5e3c99
Benin City	5.62739	6.36386	5	1	#5e3c99
Benin City	5.62739	6.36916	5	1	#5e3c99
Benin City	5.62739	6.37446	5	1	#5e3c99
Benin City	5.63265	6.3744	5	1	#5e3c99
Benin City	5.63265	6.3691	5	1	#5e3c99
Benin City	5.63791	6.36905	5	1	#5e3c99
Benin City	5.63791	6.37435	5	1	#5e3c99
Benin City	5.64317	6.37429	5	1	#5e3c99
Benin City	5.64317	6.36899	5	1	#5e3c99
Benin City	5.64317	6.36369	5	1	#5e3c99
Benin City	5.63791	6.36375	5	1	#5e3c99
Benin City	5.63791	6.35845	5	1	#5e3c99
Benin City	5.64317	6.35839	5	1	#5e3c99
Benin City	5.64317	6.3531	5	1	#5e3c99
Benin City	5.64317	6.3478	5	1	#5e3c99
Benin City	5.63791	6.34786	5	1	#5e3c99
Benin City	5.63791	6.35315	5	1	#5e3c99
Benin City	5.63265	6.35321	5	1	#5e3c99
Benin City	5.62739	6.35327	5	1	#5e3c99
Benin City	5.62739	6.34797	5	1	#5e3c99
Benin City	5.63265	6.34791	5	1	#5e3c99
Benin City	5.63265	6.34262	5	1	#5e3c99
Benin City	5.62739	6.34267	5	1	#5e3c99
Benin City	5.62739	6.33738	5	1	#5e3c99
Benin City	5.63265	6.33732	5	1	#5e3c99
Benin City	5.63791	6.33727	5	1	#5e3c99
Benin City	5.63791	6.34256	5	1	#5e3c99
Benin City	5.64317	6.3425	5	1	#5e3c99
Benin City	5.64317	6.33721	5	1	#5e3c99
Benin City	5.64317	6.33191	5	1	#5e3c99
Benin City	5.63791	6.33197	5	1	#5e3c99
Benin City	5.63791	6.32667	5	1	#5e3c99
Benin City	5.64317	6.32662	5	1	#5e3c99
Benin City	5.64317	6.32132	5	1	#5e3c99
Benin City	5.64317	6.31603	5	1	#5e3c99
Benin City	5.63791	6.31609	5	1	#5e3c99
Benin City	5.63791	6.32138	5	1	#5e3c99
Benin City	5.63265	6.32144	5	1	#5e3c99
Benin City	5.63265	6.31614	5	1	#5e3c99
Benin City	5.62739	6.3162	5	1	#5e3c99
Benin City	5.62739	6.32149	5	1	#5e3c99
Benin City	5.62739	6.32679	5	1	#5e3c99
Benin City	5.63265	6.32673	5	1	#5e3c99
Benin City	5.63265	6.33203	5	1	#5e3c99
Benin City	5.62739	6.33208	5	1	#5e3c99
Benin City	5.62214	6.33214	5	1	#5e3c99
Benin City	5.62214	6.32684	5	1	#5e3c99
Benin City	5.61688	6.3269	5	1	#5e3c99
Benin City	5.61688	6.3322	5	1	#5e3c99
Benin City	5.61163	6.33225	5	1	#5e3c99
Benin City	5.60637	6.33231	5	1	#5e3c99
Benin City	5.60637	6.32702	5	1	#5e3c99
Benin City	5.61163	6.32696	5	1	#5e3c99
Benin City	5.61163	6.32166	5	1	#5e3c99
Benin City	5.60637	6.32172	5	1	#5e3c99
Benin City	5.60637	6.31642	5	1	#5e3c99
Benin City	5.61163	6.31637	5	1	#5e3c99
Benin City	5.61688	6.31631	5	1	#5e3c99
Benin City	5.61688	6.32161	5	1	#5e3c99
Benin City	5.62214	6.32155	5	1	#5e3c99
Benin City	5.62214	6.31626	5	1	#5e3c99
Benin City	5.62214	6.31096	5	1	#5e3c99
Benin City	5.62214	6.30567	5	1	#5e3c99
Benin City	5.61688	6.30572	5	1	#5e3c99
Benin City	5.61688	6.31102	5	1	#5e3c99
Benin City	5.61163	6.31107	5	1	#5e3c99
Benin City	5.60637	6.31113	5	1	#5e3c99
Benin City	5.60637	6.30584	5	1	#5e3c99
Benin City	5.61163	6.30578	5	1	#5e3c99
Benin City	5.61163	6.30049	5	1	#5e3c99
Benin City	5.60637	6.30054	5	1	#5e3c99
Benin City	5.60637	6.29525	5	1	#5e3c99
Benin City	5.61163	6.2952	5	1	#5e3c99
Benin City	5.61688	6.29514	5	1	#5e3c99
Benin City	5.61688	6.30043	5	1	#5e3c99
Benin City	5.62214	6.30038	5	1	#5e3c99
Benin City	5.62214	6.29508	5	1	#5e3c99
Benin City	5.62739	6.29503	5	1	#5e3c99
Benin City	5.63265	6.29497	5	1	#5e3c99
Benin City	5.63265	6.30026	5	1	#5e3c99
Benin City	5.62739	6.30032	5	1	#5e3c99
Benin City	5.62739	6.30561	5	1	#5e3c99
Benin City	5.62739	6.31091	5	1	#5e3c99
Benin City	5.63265	6.31085	5	1	#5e3c99
Benin City	5.63265	6.30556	5	1	#5e3c99
Benin City	5.63791	6.3055	5	1	#5e3c99
Benin City	5.63791	6.31079	5	1	#5e3c99
Benin City	5.64317	6.31074	5	1	#5e3c99
Benin City	5.64317	6.30544	5	1	#5e3c99
Benin City	5.64317	6.30015	5	1	#5e3c99
Benin City	5.63791	6.30021	5	1	#5e3c99
Benin City	5.63791	6.29491	5	1	#5e3c99
Benin City	5.64317	6.29486	5	1	#5e3c99
Benin City	5.64842	6.2948	5	1	#5e3c99
Benin City	5.65368	6.29474	5	1	#5e3c99
Benin City	5.65368	6.30004	5	1	#5e3c99
Benin City	5.64842	6.30009	5	1	#5e3c99
Benin City	5.64842	6.30539	5	1	#5e3c99
Benin City	5.64842	6.31068	5	1	#5e3c99
Benin City	5.65368	6.31062	5	1	#5e3c99
Benin City	5.65368	6.30533	5	1	#5e3c99
Benin City	5.65894	6.30527	5	1	#5e3c99
Benin City	5.65894	6.31057	5	1	#5e3c99
Benin City	5.6642	6.31051	5	1	#5e3c99
Benin City	5.6642	6.30521	5	1	#5e3c99
Benin City	5.6642	6.29992	5	1	#5e3c99
Benin City	5.65894	6.29998	5	1	#5e3c99
Benin City	5.65894	6.29469	5	1	#5e3c99
Benin City	5.6642	6.29463	5	1	#5e3c99
Benin City	5.66946	6.29457	5	1	#5e3c99
Benin City	5.66946	6.29987	5	1	#5e3c99
Benin City	5.67472	6.29981	5	1	#5e3c99
Benin City	5.67472	6.29452	5	1	#5e3c99
Benin City	5.67998	6.29446	5	1	#5e3c99
Benin City	5.68524	6.2944	5	1	#5e3c99
Benin City	5.68524	6.29969	5	1	#5e3c99
Benin City	5.67998	6.29975	5	1	#5e3c99
Benin City	5.67998	6.30504	5	1	#5e3c99
Benin City	5.68524	6.30499	5	1	#5e3c99
Benin City	5.68524	6.31028	5	1	#5e3c99
Benin City	5.67998	6.31034	5	1	#5e3c99
Benin City	5.67472	6.31039	5	1	#5e3c99
Benin City	5.67472	6.3051	5	1	#5e3c99
Benin City	5.66946	6.30516	5	1	#5e3c99
Benin City	5.66946	6.31045	5	1	#5e3c99
Benin City	5.66946	6.31574	5	1	#5e3c99
Benin City	5.66946	6.32104	5	1	#5e3c99
Benin City	5.67472	6.32098	5	1	#5e3c99
Benin City	5.67472	6.31569	5	1	#5e3c99
Benin City	5.67998	6.31563	5	1	#5e3c99
Benin City	5.68524	6.31557	5	1	#5e3c99
Benin City	5.68524	6.32087	5	1	#5e3c99
Benin City	5.67998	6.32092	5	1	#5e3c99
Benin City	5.67998	6.32622	5	1	#5e3c99
Benin City	5.68524	6.32616	5	1	#5e3c99
Benin City	5.68524	6.33146	5	1	#5e3c99
Benin City	5.67998	6.33151	5	1	#5e3c99
Benin City	5.67472	6.33157	5	1	#5e3c99
Benin City	5.67472	6.32627	5	1	#5e3c99
Benin City	5.66946	6.32633	5	1	#5e3c99
Benin City	5.66946	6.33163	5	1	#5e3c99
Benin City	5.6642	6.33168	5	1	#5e3c99
Benin City	5.65894	6.33174	5	1	#5e3c99
Benin City	5.65894	6.32645	5	1	#5e3c99
Benin City	5.6642	6.32639	5	1	#5e3c99
Benin City	5.6642	6.32109	5	1	#5e3c99
Benin City	5.6642	6.3158	5	1	#5e3c99
Benin City	5.65894	6.31586	5	1	#5e3c99
Benin City	5.65894	6.32115	5	1	#5e3c99
Benin City	5.65368	6.32121	5	1	#5e3c99
Benin City	5.65368	6.31592	5	1	#5e3c99
Benin City	5.64842	6.31597	5	1	#5e3c99
Benin City	5.64842	6.32127	5	1	#5e3c99
Benin City	5.64842	6.32656	5	1	#5e3c99
Benin City	5.65368	6.3265	5	1	#5e3c99
Benin City	5.65368	6.3318	5	1	#5e3c99
Benin City	5.64842	6.33186	5	1	#5e3c99
Benin City	5.64842	6.33715	5	1	#5e3c99
Benin City	5.64842	6.34245	5	1	#5e3c99
Benin City	5.65368	6.34239	5	1	#5e3c99
Benin City	5.65368	6.33709	5	1	#5e3c99
Benin City	5.65894	6.33704	5	1	#5e3c99
Benin City	5.6642	6.33698	5	1	#5e3c99
Benin City	5.6642	6.34227	5	1	#5e3c99
Benin City	5.65894	6.34233	5	1	#5e3c99
Benin City	5.65894	6.34763	5	1	#5e3c99
Benin City	5.6642	6.34757	5	1	#5e3c99
Benin City	5.6642	6.35287	5	1	#5e3c99
Benin City	5.65894	6.35292	5	1	#5e3c99
Benin City	5.65368	6.35298	5	1	#5e3c99
Benin City	5.65368	6.34769	5	1	#5e3c99
Benin City	5.64842	6.34774	5	1	#5e3c99
Benin City	5.64842	6.35304	5	1	#5e3c99
Benin City	5.64842	6.35834	5	1	#5e3c99
Benin City	5.65368	6.35828	5	1	#5e3c99
Benin City	5.65368	6.36358	5	1	#5e3c99
Benin City	5.64842	6.36363	5	1	#5e3c99
Benin City	5.64842	6.36893	5	1	#5e3c99
Benin City	5.64842	6.37423	5	1	#5e3c99
Benin City	5.65368	6.37417	5	1	#5e3c99
Benin City	5.65368	6.36888	5	1	#5e3c99
Benin City	5.65894	6.36882	5	1	#5e3c99
Benin City	5.65894	6.37412	5	1	#5e3c99
Benin City	5.6642	6.37406	5	1	#5e3c99
Benin City	5.6642	6.36876	5	1	#5e3c99
Benin City	5.6642	6.36346	5	1	#5e3c99
Benin City	5.65894	6.36352	5	1	#5e3c99
Benin City	5.65894	6.35822	5	1	#5e3c99
Benin City	5.6642	6.35816	5	1	#5e3c99
Benin City	5.66946	6.35811	5	1	#5e3c99
Benin City	5.67472	6.35805	5	1	#5e3c99
Benin City	5.67472	6.36335	5	1	#5e3c99
Benin City	5.66946	6.36341	5	1	#5e3c99
Benin City	5.66946	6.3687	5	1	#5e3c99
Benin City	5.66946	6.374	5	1	#5e3c99
Benin City	5.67472	6.37394	5	1	#5e3c99
Benin City	5.67472	6.36864	5	1	#5e3c99
Benin City	5.67998	6.36859	5	1	#5e3c99
Benin City	5.67998	6.37389	5	1	#5e3c99
Benin City	5.68524	6.37383	5	1	#5e3c99
Benin City	5.68524	6.36853	5	1	#5e3c99
Benin City	5.68524	6.36323	5	1	#5e3c99
Benin City	5.67998	6.36329	5	1	#5e3c99
Benin City	5.67998	6.35799	5	1	#5e3c99
Benin City	5.68524	6.35794	5	1	#5e3c99
Benin City	5.68524	6.35264	5	1	#5e3c99
Benin City	5.68524	6.34734	5	1	#5e3c99
Benin City	5.67998	6.3474	5	1	#5e3c99
Benin City	5.67998	6.3527	5	1	#5e3c99
Benin City	5.67472	6.35275	5	1	#5e3c99
Benin City	5.66946	6.35281	5	1	#5e3c99
Benin City	5.66946	6.34751	5	1	#5e3c99
Benin City	5.67472	6.34746	5	1	#5e3c99
Benin City	5.67472	6.34216	5	1	#5e3c99
Benin City	5.66946	6.34222	5	1	#5e3c99
Benin City	5.66946	6.33692	5	1	#5e3c99
Benin City	5.67472	6.33687	5	1	#5e3c99
Benin City	5.67998	6.33681	5	1	#5e3c99
Benin City	5.67998	6.3421	5	1	#5e3c99
Benin City	5.68524	6.34205	5	1	#5e3c99
Benin City	5.68524	6.33675	5	1	#5e3c99
Benin City	5.6905	6.33669	5	1	#5e3c99
Benin City	5.6905	6.34199	5	1	#5e3c99
Benin City	5.69577	6.34193	5	1	#5e3c99
Benin City	5.69577	6.33664	5	1	#5e3c99
Benin City	5.70103	6.33658	5	1	#5e3c99
Benin City	5.70629	6.33652	5	1	#5e3c99
Benin City	5.70629	6.34182	5	1	#5e3c99
Benin City	5.70103	6.34187	5	1	#5e3c99
Benin City	5.70103	6.34717	5	1	#5e3c99
Benin City	5.70629	6.34711	5	1	#5e3c99
Benin City	5.70629	6.35241	5	1	#5e3c99
Benin City	5.70103	6.35246	5	1	#5e3c99
Benin City	5.69577	6.35252	5	1	#5e3c99
Benin City	5.69577	6.34723	5	1	#5e3c99
Benin City	5.6905	6.34728	5	1	#5e3c99
Benin City	5.6905	6.35258	5	1	#5e3c99
Benin City	5.6905	6.35788	5	1	#5e3c99
Benin City	5.69577	6.35782	5	1	#5e3c99
Benin City	5.69577	6.36312	5	1	#5e3c99
Benin City	5.6905	6.36317	5	1	#5e3c99
Benin City	5.6905	6.36847	5	1	#5e3c99
Benin City	5.6905	6.37377	5	1	#5e3c99
Benin City	5.69577	6.37371	5	1	#5e3c99
Benin City	5.69577	6.36841	5	1	#5e3c99
Benin City	5.70103	6.36836	5	1	#5e3c99
Benin City	5.70103	6.37365	5	1	#5e3c99
Benin City	5.70629	6.3736	5	1	#5e3c99
Benin City	5.70629	6.3683	5	1	#5e3c99
Benin City	5.70629	6.363	5	1	#5e3c99
Benin City	5.70103	6.36306	5	1	#5e3c99
Benin City	5.70103	6.35776	5	1	#5e3c99
Benin City	5.70629	6.3577	5	1	#5e3c99
Benin City	5.71156	6.35765	5	1	#5e3c99
Benin City	5.71682	6.35759	5	1	#5e3c99
Benin City	5.71682	6.36289	5	1	#5e3c99
Benin City	5.71156	6.36294	5	1	#5e3c99
Benin City	5.71156	6.36824	5	1	#5e3c99
Benin City	5.71156	6.37354	5	1	#5e3c99
Benin City	5.71682	6.37348	5	1	#5e3c99
Benin City	5.71682	6.36818	5	1	#5e3c99
Benin City	5.72208	6.36812	5	1	#5e3c99
Benin City	5.72208	6.37342	5	1	#5e3c99
Benin City	5.72735	6.37336	5	1	#5e3c99
Benin City	5.72735	6.36807	5	1	#5e3c99
Benin City	5.72735	6.36277	5	1	#5e3c99
Benin City	5.72208	6.36283	5	1	#5e3c99
Benin City	5.72208	6.35753	5	1	#5e3c99
Benin City	5.72735	6.35747	5	1	#5e3c99
Benin City	5.72735	6.35217	5	1	#5e3c99
Benin City	5.72735	6.34688	5	1	#5e3c99
Benin City	5.72208	6.34694	5	1	#5e3c99
Benin City	5.72208	6.35223	5	1	#5e3c99
Benin City	5.71682	6.35229	5	1	#5e3c99
Benin City	5.71156	6.35235	5	1	#5e3c99
Benin City	5.71156	6.34705	5	1	#5e3c99
Benin City	5.71682	6.34699	5	1	#5e3c99
Benin City	5.71682	6.3417	5	1	#5e3c99
Benin City	5.71156	6.34176	5	1	#5e3c99
Benin City	5.71156	6.33646	5	1	#5e3c99
Benin City	5.71682	6.3364	5	1	#5e3c99
Benin City	5.72208	6.33635	5	1	#5e3c99
Benin City	5.72208	6.34164	5	1	#5e3c99
Benin City	5.72735	6.34158	5	1	#5e3c99
Benin City	5.72735	6.33629	5	1	#5e3c99
Benin City	5.72735	6.33099	5	1	#5e3c99
Benin City	5.72208	6.33105	5	1	#5e3c99
Benin City	5.72208	6.32576	5	1	#5e3c99
Benin City	5.72735	6.3257	5	1	#5e3c99
Benin City	5.72735	6.32041	5	1	#5e3c99
Benin City	5.72735	6.31511	3	1	#5e3c99
Benin City	5.72208	6.31517	3	1	#5e3c99
Benin City	5.72208	6.32046	5	1	#5e3c99
Benin City	5.71682	6.32052	5	1	#5e3c99
Benin City	5.71682	6.31523	3	1	#5e3c99
Benin City	5.71156	6.31529	5	1	#5e3c99
Benin City	5.71156	6.32058	5	1	#5e3c99
Benin City	5.71156	6.32587	5	1	#5e3c99
Benin City	5.71682	6.32582	5	1	#5e3c99
Benin City	5.71682	6.33111	5	1	#5e3c99
Benin City	5.71156	6.33117	5	1	#5e3c99
Benin City	5.70629	6.33122	5	1	#5e3c99
Benin City	5.70629	6.32593	5	1	#5e3c99
Benin City	5.70103	6.32599	5	1	#5e3c99
Benin City	5.70103	6.33128	5	1	#5e3c99
Benin City	5.69577	6.33134	5	1	#5e3c99
Benin City	5.6905	6.3314	5	1	#5e3c99
Benin City	5.6905	6.3261	5	1	#5e3c99
Benin City	5.69577	6.32605	5	1	#5e3c99
Benin City	5.69577	6.32075	5	1	#5e3c99
Benin City	5.6905	6.32081	5	1	#5e3c99
Benin City	5.6905	6.31552	5	1	#5e3c99
Benin City	5.69577	6.31546	5	1	#5e3c99
Benin City	5.70103	6.3154	5	1	#5e3c99
Benin City	5.70103	6.32069	5	1	#5e3c99
Benin City	5.70629	6.32064	5	1	#5e3c99
Benin City	5.70629	6.31534	5	1	#5e3c99
Benin City	5.70629	6.31005	5	1	#5e3c99
Benin City	5.70629	6.30476	5	1	#5e3c99
Benin City	5.70103	6.30481	5	1	#5e3c99
Benin City	5.70103	6.31011	5	1	#5e3c99
Benin City	5.69577	6.31016	5	1	#5e3c99
Benin City	5.6905	6.31022	5	1	#5e3c99
Benin City	5.6905	6.30493	5	1	#5e3c99
Benin City	5.69577	6.30487	5	1	#5e3c99
Benin City	5.69577	6.29958	5	1	#5e3c99
Benin City	5.6905	6.29964	5	1	#5e3c99
Benin City	5.6905	6.29435	5	1	#5e3c99
Benin City	5.69577	6.29429	5	1	#5e3c99
Benin City	5.70103	6.29423	5	1	#5e3c99
Benin City	5.70103	6.29952	5	1	#5e3c99
Benin City	5.70629	6.29947	5	1	#5e3c99
Benin City	5.70629	6.29417	5	1	#5e3c99
Benin City	5.71156	6.29412	5	1	#5e3c99
Benin City	5.71682	6.29406	3	1	#5e3c99
Benin City	5.71682	6.29935	3	1	#5e3c99
Benin City	5.71156	6.29941	5	1	#5e3c99
Benin City	5.71156	6.3047	5	1	#5e3c99
Benin City	5.71156	6.30999	5	1	#5e3c99
Benin City	5.71682	6.30994	3	1	#5e3c99
Benin City	5.71682	6.30464	3	1	#5e3c99
Benin City	5.72208	6.30459	3	1	#5e3c99
Benin City	5.72208	6.30988	3	1	#5e3c99
Benin City	5.72735	6.30982	3	1	#5e3c99
Benin City	5.72735	6.30453	3	1	#5e3c99
Benin City	5.72735	6.29924	3	1	#5e3c99
Benin City	5.72208	6.29929	3	1	#5e3c99
Benin City	5.72208	6.294	3	1	#5e3c99
Benin City	5.72735	6.29394	3	1	#5e3c99
Benin City	5.72735	6.28865	4	1	#5e3c99
Benin City	5.72735	6.28336	4	1	#5e3c99
Benin City	5.72208	6.28342	4	1	#5e3c99
Benin City	5.72208	6.28871	4	1	#5e3c99
Benin City	5.71682	6.28877	4	1	#5e3c99
Benin City	5.71156	6.28883	4	1	#5e3c99
Benin City	5.71156	6.28353	4	1	#5e3c99
Benin City	5.71682	6.28348	4	1	#5e3c99
Benin City	5.71682	6.27819	4	1	#5e3c99
Benin City	5.71156	6.27825	4	1	#5e3c99
Benin City	5.71156	6.27295	4	1	#5e3c99
Benin City	5.71682	6.2729	4	1	#5e3c99
Benin City	5.72208	6.27284	4	1	#5e3c99
Benin City	5.72208	6.27813	4	1	#5e3c99
Benin City	5.72735	6.27807	4	1	#5e3c99
Benin City	5.72735	6.27278	4	1	#5e3c99
Benin City	5.72735	6.26749	5	1	#5e3c99
Benin City	5.72208	6.26755	5	1	#5e3c99
Benin City	5.72208	6.26226	5	1	#5e3c99
Benin City	5.72735	6.2622	5	1	#5e3c99
Benin City	5.72735	6.25692	5	1	#5e3c99
Benin City	5.72735	6.25163	5	1	#5e3c99
Benin City	5.72208	6.25169	5	1	#5e3c99
Benin City	5.72208	6.25697	5	1	#5e3c99
Benin City	5.71682	6.25703	5	1	#5e3c99
Benin City	5.71682	6.25174	5	1	#5e3c99
Benin City	5.71156	6.2518	5	1	#5e3c99
Benin City	5.71156	6.25709	5	1	#5e3c99
Benin City	5.71156	6.26238	5	1	#5e3c99
Benin City	5.71682	6.26232	5	1	#5e3c99
Benin City	5.71682	6.26761	5	1	#5e3c99
Benin City	5.71156	6.26767	5	1	#5e3c99
Benin City	5.70629	6.26772	5	1	#5e3c99
Benin City	5.70103	6.26778	5	1	#5e3c99
Benin City	5.70103	6.26249	5	1	#5e3c99
Benin City	5.70629	6.26243	5	1	#5e3c99
Benin City	5.70629	6.25715	5	1	#5e3c99
Benin City	5.70629	6.25186	5	1	#5e3c99
Benin City	5.70103	6.25191	5	1	#5e3c99
Benin City	5.70103	6.2572	5	1	#5e3c99
Benin City	5.69577	6.25726	5	1	#5e3c99
Benin City	5.69577	6.25197	5	1	#5e3c99
Benin City	5.6905	6.25203	5	1	#5e3c99
Benin City	5.6905	6.25732	5	1	#5e3c99
Benin City	5.6905	6.2626	5	1	#5e3c99
Benin City	5.69577	6.26255	5	1	#5e3c99
Benin City	5.69577	6.26784	5	1	#5e3c99
Benin City	5.6905	6.26789	5	1	#5e3c99
Benin City	5.6905	6.27318	5	1	#5e3c99
Benin City	5.6905	6.27847	5	1	#5e3c99
Benin City	5.69577	6.27842	4	1	#5e3c99
Benin City	5.69577	6.27313	4	1	#5e3c99
Benin City	5.70103	6.27307	4	1	#5e3c99
Benin City	5.70629	6.27301	4	1	#5e3c99
Benin City	5.70629	6.2783	4	1	#5e3c99
Benin City	5.70103	6.27836	4	1	#5e3c99
Benin City	5.70103	6.28365	4	1	#5e3c99
Benin City	5.70629	6.28359	4	1	#5e3c99
Benin City	5.70629	6.28888	4	1	#5e3c99
Benin City	5.70103	6.28894	4	1	#5e3c99
Benin City	5.69577	6.289	4	1	#5e3c99
Benin City	5.69577	6.28371	4	1	#5e3c99
Benin City	5.6905	6.28376	5	1	#5e3c99
Benin City	5.6905	6.28905	5	1	#5e3c99
Benin City	5.68524	6.28911	5	1	#5e3c99
Benin City	5.67998	6.28917	5	1	#5e3c99
Benin City	5.67998	6.28388	5	1	#5e3c99
Benin City	5.68524	6.28382	5	1	#5e3c99
Benin City	5.68524	6.27853	5	1	#5e3c99
Benin City	5.68524	6.27324	5	1	#5e3c99
Benin City	5.67998	6.2733	5	1	#5e3c99
Benin City	5.67998	6.27859	5	1	#5e3c99
Benin City	5.67472	6.27864	5	1	#5e3c99
Benin City	5.67472	6.27335	5	1	#5e3c99
Benin City	5.66946	6.27341	5	1	#5e3c99
Benin City	5.66946	6.2787	5	1	#5e3c99
Benin City	5.66946	6.28399	5	1	#5e3c99
Benin City	5.67472	6.28393	5	1	#5e3c99
Benin City	5.67472	6.28923	5	1	#5e3c99
Benin City	5.66946	6.28928	5	1	#5e3c99
Benin City	5.6642	6.28934	5	1	#5e3c99
Benin City	5.6642	6.28405	5	1	#5e3c99
Benin City	5.65894	6.28411	5	1	#5e3c99
Benin City	5.65894	6.2894	5	1	#5e3c99
Benin City	5.65368	6.28945	5	1	#5e3c99
Benin City	5.64842	6.28951	5	1	#5e3c99
Benin City	5.64842	6.28422	5	1	#5e3c99
Benin City	5.65368	6.28416	5	1	#5e3c99
Benin City	5.65368	6.27887	5	1	#5e3c99
Benin City	5.64842	6.27893	5	1	#5e3c99
Benin City	5.64842	6.27364	5	1	#5e3c99
Benin City	5.65368	6.27358	5	1	#5e3c99
Benin City	5.65894	6.27352	5	1	#5e3c99
Benin City	5.65894	6.27881	5	1	#5e3c99
Benin City	5.6642	6.27876	5	1	#5e3c99
Benin City	5.6642	6.27347	5	1	#5e3c99
Benin City	5.6642	6.26818	5	1	#5e3c99
Benin City	5.6642	6.26289	5	1	#5e3c99
Benin City	5.65894	6.26295	5	1	#5e3c99
Benin City	5.65894	6.26823	5	1	#5e3c99
Benin City	5.65368	6.26829	5	1	#5e3c99
Benin City	5.64842	6.26835	5	1	#5e3c99
Benin City	5.64842	6.26306	5	1	#5e3c99
Benin City	5.65368	6.263	5	1	#5e3c99
Benin City	5.65368	6.25771	5	1	#5e3c99
Benin City	5.64842	6.25777	5	1	#5e3c99
Benin City	5.64842	6.25248	5	1	#5e3c99
Benin City	5.65368	6.25242	5	1	#5e3c99
Benin City	5.65894	6.25237	5	1	#5e3c99
Benin City	5.65894	6.25766	5	1	#5e3c99
Benin City	5.6642	6.2576	5	1	#5e3c99
Benin City	5.6642	6.25231	5	1	#5e3c99
Benin City	5.66946	6.25225	5	1	#5e3c99
[truncated: 26,935 more rows]
